# Supplementary material for: A rodent model for Dirofilaria immitis, canine heartworm: parasite growth, development, and drug sensitivity in NSG mice
Source: Sci Rep. 2023 Jan 18;13:976. doi: 10.1038/s41598-023-27537-z (PMC9849205; doi:10.1038/s41598-023-27537-z)
Supplement: Supplementary file 1 — Supplementary Figures. [file 41598_2023_27537_MOESM1_ESM.csv]

Sup. Fig 1. Protein identification in plasma and urine, that was significantly changed over the time course of infection using mouse Swiss-Prot proteins with isoforms as protein database.
id	Tissue	rn	logFC	AveExpr	t	P.Value	adj.P.Val	B	Contrast	Majority_protein_ids	Gene_symbols	Protein_names
0	Plasma_timeSeries	1							late - early	A1L317	Krt24	K1C24_MOUSE Keratin, type I cytoskeletal 24
0	Plasma_timeSeries	1							transition - early	A1L317	Krt24	K1C24_MOUSE Keratin, type I cytoskeletal 24
0	Plasma_timeSeries	1							transition - late	A1L317	Krt24	K1C24_MOUSE Keratin, type I cytoskeletal 24
0	Urine_timeSeries	1		8.565427433					late - early	A1L317	Krt24	K1C24_MOUSE Keratin, type I cytoskeletal 24
0	Urine_timeSeries	1		8.565427433					transition - early	A1L317	Krt24	K1C24_MOUSE Keratin, type I cytoskeletal 24
0	Urine_timeSeries	1		8.565427433					transition - late	A1L317	Krt24	K1C24_MOUSE Keratin, type I cytoskeletal 24
3	Plasma_timeSeries	2							late - early	A2A8L1	Chd5	CHD5_MOUSE Chromodomain-helicase-DNA-binding protein 5
3	Plasma_timeSeries	2							transition - early	A2A8L1	Chd5	CHD5_MOUSE Chromodomain-helicase-DNA-binding protein 5
3	Plasma_timeSeries	2							transition - late	A2A8L1	Chd5	CHD5_MOUSE Chromodomain-helicase-DNA-binding protein 5
3	Urine_timeSeries	2		6.774912527					late - early	A2A8L1	Chd5	CHD5_MOUSE Chromodomain-helicase-DNA-binding protein 5
3	Urine_timeSeries	2		6.774912527					transition - early	A2A8L1	Chd5	CHD5_MOUSE Chromodomain-helicase-DNA-binding protein 5
3	Urine_timeSeries	2		6.774912527					transition - late	A2A8L1	Chd5	CHD5_MOUSE Chromodomain-helicase-DNA-binding protein 5
4	Plasma_timeSeries	3	-0.150823635	8.193021559	-1.565321853	0.140321722	0.432965573	-5.650709398	late - early	A2A8L5	Ptprf	PTPRF_MOUSE Receptor-type tyrosine-protein phosphatase F
4	Plasma_timeSeries	3	-0.228505989	8.193021559	-1.966383324	0.069864208	0.496354132	-4.356860509	transition - early	A2A8L5	Ptprf	PTPRF_MOUSE Receptor-type tyrosine-protein phosphatase F
4	Plasma_timeSeries	3	-0.077682354	8.193021559	-0.690410414	0.501473459	0.908894935	-6.014796552	transition - late	A2A8L5	Ptprf	PTPRF_MOUSE Receptor-type tyrosine-protein phosphatase F
4	Urine_timeSeries	3	0.057348897	7.989636989	0.30794187	0.762956702	0.891342771	-6.613038944	late - early	A2A8L5	Ptprf	PTPRF_MOUSE Receptor-type tyrosine-protein phosphatase F
4	Urine_timeSeries	3	-0.063220414	7.989636989	-0.256614966	0.801452643	0.95208317	-5.772502261	transition - early	A2A8L5	Ptprf	PTPRF_MOUSE Receptor-type tyrosine-protein phosphatase F
4	Urine_timeSeries	3	-0.120569311	7.989636989	-0.489397139	0.632633948	0.929361967	-5.875949547	transition - late	A2A8L5	Ptprf	PTPRF_MOUSE Receptor-type tyrosine-protein phosphatase F
5	Plasma_timeSeries	4		7.671153594					late - early	A2AAJ9;A2AAJ9-2	Obscn	OBSCN_MOUSE Obscurin;OBSCN_MOUSE Isoform 2 of Obscurin
5	Plasma_timeSeries	4		7.671153594					transition - early	A2AAJ9;A2AAJ9-2	Obscn	OBSCN_MOUSE Obscurin;OBSCN_MOUSE Isoform 2 of Obscurin
5	Plasma_timeSeries	4		7.671153594					transition - late	A2AAJ9;A2AAJ9-2	Obscn	OBSCN_MOUSE Obscurin;OBSCN_MOUSE Isoform 2 of Obscurin
5	Urine_timeSeries	4							late - early	A2AAJ9;A2AAJ9-2	Obscn	OBSCN_MOUSE Obscurin;OBSCN_MOUSE Isoform 2 of Obscurin
5	Urine_timeSeries	4							transition - early	A2AAJ9;A2AAJ9-2	Obscn	OBSCN_MOUSE Obscurin;OBSCN_MOUSE Isoform 2 of Obscurin
5	Urine_timeSeries	4							transition - late	A2AAJ9;A2AAJ9-2	Obscn	OBSCN_MOUSE Obscurin;OBSCN_MOUSE Isoform 2 of Obscurin
6	Plasma_timeSeries	5		7.045621576					late - early	A2ADY9	Ddi2	DDI2_MOUSE Protein DDI1 homolog 2
6	Plasma_timeSeries	5	0.026341112	7.045621576	0.120458533	0.912539795	0.977953515	-5.475083215	transition - early	A2ADY9	Ddi2	DDI2_MOUSE Protein DDI1 homolog 2
6	Plasma_timeSeries	5		7.045621576					transition - late	A2ADY9	Ddi2	DDI2_MOUSE Protein DDI1 homolog 2
6	Urine_timeSeries	5							late - early	A2ADY9	Ddi2	DDI2_MOUSE Protein DDI1 homolog 2
6	Urine_timeSeries	5							transition - early	A2ADY9	Ddi2	DDI2_MOUSE Protein DDI1 homolog 2
6	Urine_timeSeries	5							transition - late	A2ADY9	Ddi2	DDI2_MOUSE Protein DDI1 homolog 2
7	Plasma_timeSeries	6	-0.111714481	8.100933376	-0.576064519	0.576497027	0.826177077	-6.625988974	late - early	A2AEP0	Obp1b	OBP1B_MOUSE Odorant-binding protein 1b
7	Plasma_timeSeries	6	-0.348022564	8.100933376	-1.036116113	0.323015312	0.740739968	-5.207934129	transition - early	A2AEP0	Obp1b	OBP1B_MOUSE Odorant-binding protein 1b
7	Plasma_timeSeries	6	-0.236308082	8.100933376	-0.703525108	0.49676443	0.908894935	-5.601528714	transition - late	A2AEP0	Obp1b	OBP1B_MOUSE Odorant-binding protein 1b
7	Urine_timeSeries	6	0.865328181	9.48848084	1.830057576	0.08841208	0.278325011	-5.123043478	late - early	A2AEP0	Obp1b	OBP1B_MOUSE Odorant-binding protein 1b
7	Urine_timeSeries	6	0.44726896	9.48848084	0.701510232	0.494376269	0.818594708	-5.590372428	transition - early	A2AEP0	Obp1b	OBP1B_MOUSE Odorant-binding protein 1b
7	Urine_timeSeries	6	-0.418059222	9.48848084	-0.639894546	0.53247908	0.909845256	-5.793037186	transition - late	A2AEP0	Obp1b	OBP1B_MOUSE Odorant-binding protein 1b
8	Plasma_timeSeries	7		7.634833553					late - early	A2AGT5;A2AGT5-3;A2AGT5-2	Ckap5	CKAP5_MOUSE Cytoskeleton-associated protein 5;CKAP5_MOUSE Isoform 3 of Cytoskeleton-associated protein 5;CKAP5_MOUSE Isoform 2 of Cytoskeleton-associated protein 5
8	Plasma_timeSeries	7		7.634833553					transition - early	A2AGT5;A2AGT5-3;A2AGT5-2	Ckap5	CKAP5_MOUSE Cytoskeleton-associated protein 5;CKAP5_MOUSE Isoform 3 of Cytoskeleton-associated protein 5;CKAP5_MOUSE Isoform 2 of Cytoskeleton-associated protein 5
8	Plasma_timeSeries	7		7.634833553					transition - late	A2AGT5;A2AGT5-3;A2AGT5-2	Ckap5	CKAP5_MOUSE Cytoskeleton-associated protein 5;CKAP5_MOUSE Isoform 3 of Cytoskeleton-associated protein 5;CKAP5_MOUSE Isoform 2 of Cytoskeleton-associated protein 5
8	Urine_timeSeries	7							late - early	A2AGT5;A2AGT5-3;A2AGT5-2	Ckap5	CKAP5_MOUSE Cytoskeleton-associated protein 5;CKAP5_MOUSE Isoform 3 of Cytoskeleton-associated protein 5;CKAP5_MOUSE Isoform 2 of Cytoskeleton-associated protein 5
8	Urine_timeSeries	7							transition - early	A2AGT5;A2AGT5-3;A2AGT5-2	Ckap5	CKAP5_MOUSE Cytoskeleton-associated protein 5;CKAP5_MOUSE Isoform 3 of Cytoskeleton-associated protein 5;CKAP5_MOUSE Isoform 2 of Cytoskeleton-associated protein 5
8	Urine_timeSeries	7							transition - late	A2AGT5;A2AGT5-3;A2AGT5-2	Ckap5	CKAP5_MOUSE Cytoskeleton-associated protein 5;CKAP5_MOUSE Isoform 3 of Cytoskeleton-associated protein 5;CKAP5_MOUSE Isoform 2 of Cytoskeleton-associated protein 5
9	Plasma_timeSeries	8							late - early	A2AJ76	Hmcn2	HMCN2_MOUSE Hemicentin-2
9	Plasma_timeSeries	8							transition - early	A2AJ76	Hmcn2	HMCN2_MOUSE Hemicentin-2
9	Plasma_timeSeries	8							transition - late	A2AJ76	Hmcn2	HMCN2_MOUSE Hemicentin-2
9	Urine_timeSeries	8	-0.029955084	7.725803752	-0.199595228	0.845396523	0.935873626	-6.532249742	late - early	A2AJ76	Hmcn2	HMCN2_MOUSE Hemicentin-2
9	Urine_timeSeries	8	-0.037619454	7.725803752	-0.164098156	0.872595587	0.971184321	-5.565498571	transition - early	A2AJ76	Hmcn2	HMCN2_MOUSE Hemicentin-2
9	Urine_timeSeries	8	-0.007664369	7.725803752	-0.031273153	0.975605392	0.992026473	-5.699930182	transition - late	A2AJ76	Hmcn2	HMCN2_MOUSE Hemicentin-2
12	Plasma_timeSeries	9	-0.065336503	7.560769507	-0.298785382	0.786664754	0.926562056	-5.964689766	late - early	A2AN08;A2AN08-5;A2AN08-3	Ubr4	UBR4_MOUSE E3 ubiquitin-protein ligase UBR4;UBR4_MOUSE Isoform 5 of E3 ubiquitin-protein ligase UBR4;UBR4_MOUSE Isoform 3 of E3 ubiquitin-protein ligase UBR4
12	Plasma_timeSeries	9	-0.027275005	7.560769507	-0.124729245	0.909460542	0.977318381	-5.474490513	transition - early	A2AN08;A2AN08-5;A2AN08-3	Ubr4	UBR4_MOUSE E3 ubiquitin-protein ligase UBR4;UBR4_MOUSE Isoform 5 of E3 ubiquitin-protein ligase UBR4;UBR4_MOUSE Isoform 3 of E3 ubiquitin-protein ligase UBR4
12	Plasma_timeSeries	9	0.038061498	7.560769507	0.174056137	0.874075791	0.971117447	-5.597176041	transition - late	A2AN08;A2AN08-5;A2AN08-3	Ubr4	UBR4_MOUSE E3 ubiquitin-protein ligase UBR4;UBR4_MOUSE Isoform 5 of E3 ubiquitin-protein ligase UBR4;UBR4_MOUSE Isoform 3 of E3 ubiquitin-protein ligase UBR4
12	Urine_timeSeries	9							late - early	A2AN08;A2AN08-5;A2AN08-3	Ubr4	UBR4_MOUSE E3 ubiquitin-protein ligase UBR4;UBR4_MOUSE Isoform 5 of E3 ubiquitin-protein ligase UBR4;UBR4_MOUSE Isoform 3 of E3 ubiquitin-protein ligase UBR4
12	Urine_timeSeries	9							transition - early	A2AN08;A2AN08-5;A2AN08-3	Ubr4	UBR4_MOUSE E3 ubiquitin-protein ligase UBR4;UBR4_MOUSE Isoform 5 of E3 ubiquitin-protein ligase UBR4;UBR4_MOUSE Isoform 3 of E3 ubiquitin-protein ligase UBR4
12	Urine_timeSeries	9							transition - late	A2AN08;A2AN08-5;A2AN08-3	Ubr4	UBR4_MOUSE E3 ubiquitin-protein ligase UBR4;UBR4_MOUSE Isoform 5 of E3 ubiquitin-protein ligase UBR4;UBR4_MOUSE Isoform 3 of E3 ubiquitin-protein ligase UBR4
13	Plasma_timeSeries	10	-0.424172171	8.29997448	-2.357542531	0.035164467	0.221318633	-4.392273081	late - early	A2AQ07	Tubb1	TBB1_MOUSE Tubulin beta-1 chain
13	Plasma_timeSeries	10	-0.355956711	8.29997448	-1.431862267	0.17634873	0.644792104	-4.998026298	transition - early	A2AQ07	Tubb1	TBB1_MOUSE Tubulin beta-1 chain
13	Plasma_timeSeries	10	0.06821546	8.29997448	0.28117812	0.783105733	0.950289593	-6.078617461	transition - late	A2AQ07	Tubb1	TBB1_MOUSE Tubulin beta-1 chain
13	Urine_timeSeries	10							late - early	A2AQ07	Tubb1	TBB1_MOUSE Tubulin beta-1 chain
13	Urine_timeSeries	10							transition - early	A2AQ07	Tubb1	TBB1_MOUSE Tubulin beta-1 chain
13	Urine_timeSeries	10							transition - late	A2AQ07	Tubb1	TBB1_MOUSE Tubulin beta-1 chain
15	Plasma_timeSeries	11	0.10688304	6.640715935	0.336600763	0.741521554	0.908122184	-6.785618779	late - early	A2ARV4	Lrp2	LRP2_MOUSE Low-density lipoprotein receptor-related protein 2
15	Plasma_timeSeries	11	-0.406117059	6.640715935	-1.060458998	0.307285892	0.73405503	-5.529111613	transition - early	A2ARV4	Lrp2	LRP2_MOUSE Low-density lipoprotein receptor-related protein 2
15	Plasma_timeSeries	11	-0.513000099	6.640715935	-1.383485016	0.18865976	0.795198048	-5.332683104	transition - late	A2ARV4	Lrp2	LRP2_MOUSE Low-density lipoprotein receptor-related protein 2
15	Urine_timeSeries	11	0.206059126	10.89032504	1.554828298	0.142092637	0.375924696	-5.530100227	late - early	A2ARV4	Lrp2	LRP2_MOUSE Low-density lipoprotein receptor-related protein 2
15	Urine_timeSeries	11	0.067595813	10.89032504	0.378261138	0.710858207	0.913242735	-5.757265193	transition - early	A2ARV4	Lrp2	LRP2_MOUSE Low-density lipoprotein receptor-related protein 2
15	Urine_timeSeries	11	-0.138463313	10.89032504	-0.756157034	0.461975082	0.86757148	-5.714320482	transition - late	A2ARV4	Lrp2	LRP2_MOUSE Low-density lipoprotein receptor-related protein 2
16	Plasma_timeSeries	12							late - early	A2ASQ1-3;A2ASQ1-2;A2ASQ1	Agrn|SWISS-PROT:A2ASQ1-3	AGRIN_MOUSE Isoform 3 of Agrin;AGRIN_MOUSE Isoform 2 of Agrin;AGRIN_MOUSE Agrin
16	Plasma_timeSeries	12							transition - early	A2ASQ1-3;A2ASQ1-2;A2ASQ1	Agrn|SWISS-PROT:A2ASQ1-3	AGRIN_MOUSE Isoform 3 of Agrin;AGRIN_MOUSE Isoform 2 of Agrin;AGRIN_MOUSE Agrin
16	Plasma_timeSeries	12							transition - late	A2ASQ1-3;A2ASQ1-2;A2ASQ1	Agrn|SWISS-PROT:A2ASQ1-3	AGRIN_MOUSE Isoform 3 of Agrin;AGRIN_MOUSE Isoform 2 of Agrin;AGRIN_MOUSE Agrin
16	Urine_timeSeries	12		7.688009478					late - early	A2ASQ1-3;A2ASQ1-2;A2ASQ1	Agrn|SWISS-PROT:A2ASQ1-3	AGRIN_MOUSE Isoform 3 of Agrin;AGRIN_MOUSE Isoform 2 of Agrin;AGRIN_MOUSE Agrin
16	Urine_timeSeries	12	-0.419613262	7.688009478	-1.200315276	0.268366156	0.681462532	-4.920655765	transition - early	A2ASQ1-3;A2ASQ1-2;A2ASQ1	Agrn|SWISS-PROT:A2ASQ1-3	AGRIN_MOUSE Isoform 3 of Agrin;AGRIN_MOUSE Isoform 2 of Agrin;AGRIN_MOUSE Agrin
16	Urine_timeSeries	12		7.688009478					transition - late	A2ASQ1-3;A2ASQ1-2;A2ASQ1	Agrn|SWISS-PROT:A2ASQ1-3	AGRIN_MOUSE Isoform 3 of Agrin;AGRIN_MOUSE Isoform 2 of Agrin;AGRIN_MOUSE Agrin
17	Plasma_timeSeries	13	0.382491666	7.277842283	1.129612288	0.278042779	0.600830065	-6.19851511	late - early	A2ASS6	Ttn	TITIN_MOUSE Titin
17	Plasma_timeSeries	13	0.044107894	7.277842283	0.108009039	0.915555405	0.978129084	-6.072009171	transition - early	A2ASS6	Ttn	TITIN_MOUSE Titin
17	Plasma_timeSeries	13	-0.338383772	7.277842283	-0.855790916	0.406841819	0.893981365	-5.888333939	transition - late	A2ASS6	Ttn	TITIN_MOUSE Titin
17	Urine_timeSeries	13	-0.118857312	7.201516842	-0.333155162	0.743908527	0.884677438	-6.647584566	late - early	A2ASS6	Ttn	TITIN_MOUSE Titin
17	Urine_timeSeries	13	0.415869262	7.201516842	0.864487685	0.401756581	0.773185097	-5.47105598	transition - early	A2ASS6	Ttn	TITIN_MOUSE Titin
17	Urine_timeSeries	13	0.534726574	7.201516842	1.084773599	0.296182116	0.754725897	-5.428857715	transition - late	A2ASS6	Ttn	TITIN_MOUSE Titin
18	Plasma_timeSeries	14		7.984940171					late - early	A2ASS6-3	Ttn|SWISS-PROT:A2ASS6-3	TITIN_MOUSE Isoform 3 of Titin
18	Plasma_timeSeries	14		7.984940171					transition - early	A2ASS6-3	Ttn|SWISS-PROT:A2ASS6-3	TITIN_MOUSE Isoform 3 of Titin
18	Plasma_timeSeries	14		7.984940171					transition - late	A2ASS6-3	Ttn|SWISS-PROT:A2ASS6-3	TITIN_MOUSE Isoform 3 of Titin
18	Urine_timeSeries	14							late - early	A2ASS6-3	Ttn|SWISS-PROT:A2ASS6-3	TITIN_MOUSE Isoform 3 of Titin
18	Urine_timeSeries	14							transition - early	A2ASS6-3	Ttn|SWISS-PROT:A2ASS6-3	TITIN_MOUSE Isoform 3 of Titin
18	Urine_timeSeries	14							transition - late	A2ASS6-3	Ttn|SWISS-PROT:A2ASS6-3	TITIN_MOUSE Isoform 3 of Titin
20	Plasma_timeSeries	15	-0.107572945	7.83486756	-0.752067485	0.488001812	0.768816133	-5.903906808	late - early	A2AUC9	Klhl41	KLH41_MOUSE Kelch-like protein 41
20	Plasma_timeSeries	15	-0.184793219	7.83486756	-1.054858378	0.342759222	0.756632975	-4.989648862	transition - early	A2AUC9	Klhl41	KLH41_MOUSE Kelch-like protein 41
20	Plasma_timeSeries	15	-0.077220275	7.83486756	-0.539864904	0.613913822	0.93081155	-5.640172512	transition - late	A2AUC9	Klhl41	KLH41_MOUSE Kelch-like protein 41
20	Urine_timeSeries	15							late - early	A2AUC9	Klhl41	KLH41_MOUSE Kelch-like protein 41
20	Urine_timeSeries	15							transition - early	A2AUC9	Klhl41	KLH41_MOUSE Kelch-like protein 41
20	Urine_timeSeries	15							transition - late	A2AUC9	Klhl41	KLH41_MOUSE Kelch-like protein 41
21	Plasma_timeSeries	16	-0.164071091	7.80059812	-1.783531581	0.109358747	0.379864264	-5.207803171	late - early	A2AVA0	Svep1	SVEP1_MOUSE Sushi, von Willebrand factor type A, EGF and pentraxin domain-containing protein 1
21	Plasma_timeSeries	16		7.80059812					transition - early	A2AVA0	Svep1	SVEP1_MOUSE Sushi, von Willebrand factor type A, EGF and pentraxin domain-containing protein 1
21	Plasma_timeSeries	16		7.80059812					transition - late	A2AVA0	Svep1	SVEP1_MOUSE Sushi, von Willebrand factor type A, EGF and pentraxin domain-containing protein 1
21	Urine_timeSeries	16							late - early	A2AVA0	Svep1	SVEP1_MOUSE Sushi, von Willebrand factor type A, EGF and pentraxin domain-containing protein 1
21	Urine_timeSeries	16							transition - early	A2AVA0	Svep1	SVEP1_MOUSE Sushi, von Willebrand factor type A, EGF and pentraxin domain-containing protein 1
21	Urine_timeSeries	16							transition - late	A2AVA0	Svep1	SVEP1_MOUSE Sushi, von Willebrand factor type A, EGF and pentraxin domain-containing protein 1
23	Plasma_timeSeries	17	0.074173498	8.963132225	0.24004664	0.815295168	0.928628133	-6.585465554	late - early	A2BIM8;P02762;P04938	Mup18	MUP18_MOUSE Major urinary protein 18;MUP6_MOUSE Major urinary protein 6;MUP11_MOUSE Major urinary protein 11
23	Plasma_timeSeries	17	0.037286373	8.963132225	0.120669361	0.906417992	0.975824657	-6.027971144	transition - early	A2BIM8;P02762;P04938	Mup18	MUP18_MOUSE Major urinary protein 18;MUP6_MOUSE Major urinary protein 6;MUP11_MOUSE Major urinary protein 11
23	Plasma_timeSeries	17	-0.036887125	8.963132225	-0.11166722	0.913366155	0.977770178	-6.112559806	transition - late	A2BIM8;P02762;P04938	Mup18	MUP18_MOUSE Major urinary protein 18;MUP6_MOUSE Major urinary protein 6;MUP11_MOUSE Major urinary protein 11
23	Urine_timeSeries	17	-0.525006412	10.13124454	-1.423401208	0.177943565	0.430517812	-5.647270082	late - early	A2BIM8;P02762;P04938	Mup18	MUP18_MOUSE Major urinary protein 18;MUP6_MOUSE Major urinary protein 6;MUP11_MOUSE Major urinary protein 11
23	Urine_timeSeries	17	0.270449112	10.13124454	0.579679966	0.57194239	0.85399606	-5.663804816	transition - early	A2BIM8;P02762;P04938	Mup18	MUP18_MOUSE Major urinary protein 18;MUP6_MOUSE Major urinary protein 6;MUP11_MOUSE Major urinary protein 11
23	Urine_timeSeries	17	0.795455524	10.13124454	1.607468133	0.131720062	0.60958455	-4.783780861	transition - late	A2BIM8;P02762;P04938	Mup18	MUP18_MOUSE Major urinary protein 18;MUP6_MOUSE Major urinary protein 6;MUP11_MOUSE Major urinary protein 11
26	Plasma_timeSeries	18		7.270114761					late - early	A3KMP2	Ttc38	TTC38_MOUSE Tetratricopeptide repeat protein 38
26	Plasma_timeSeries	18		7.270114761					transition - early	A3KMP2	Ttc38	TTC38_MOUSE Tetratricopeptide repeat protein 38
26	Plasma_timeSeries	18		7.270114761					transition - late	A3KMP2	Ttc38	TTC38_MOUSE Tetratricopeptide repeat protein 38
26	Urine_timeSeries	18		7.080307654					late - early	A3KMP2	Ttc38	TTC38_MOUSE Tetratricopeptide repeat protein 38
26	Urine_timeSeries	18	-0.052928037	7.080307654	-0.184114941	0.858432056	0.968008142	-5.549746633	transition - early	A3KMP2	Ttc38	TTC38_MOUSE Tetratricopeptide repeat protein 38
26	Urine_timeSeries	18		7.080307654					transition - late	A3KMP2	Ttc38	TTC38_MOUSE Tetratricopeptide repeat protein 38
28	Plasma_timeSeries	19	0.042705357	11.06378233	0.591620549	0.563746533	0.819445854	-6.662136288	late - early	A6X935;A6X935-2	Itih4	ITIH4_MOUSE Inter alpha-trypsin inhibitor, heavy chain 4;ITIH4_MOUSE Isoform 2 of Inter alpha-trypsin inhibitor, heavy chain 4
28	Plasma_timeSeries	19	0.005177703	11.06378233	0.059474992	0.953433177	0.986699091	-6.076143236	transition - early	A6X935;A6X935-2	Itih4	ITIH4_MOUSE Inter alpha-trypsin inhibitor, heavy chain 4;ITIH4_MOUSE Isoform 2 of Inter alpha-trypsin inhibitor, heavy chain 4
28	Plasma_timeSeries	19	-0.037527654	11.06378233	-0.445208062	0.663127464	0.93081155	-6.155228866	transition - late	A6X935;A6X935-2	Itih4	ITIH4_MOUSE Inter alpha-trypsin inhibitor, heavy chain 4;ITIH4_MOUSE Isoform 2 of Inter alpha-trypsin inhibitor, heavy chain 4
28	Urine_timeSeries	19	0.246743683	7.375185852	0.648084942	0.52732054	0.749543551	-6.487612058	late - early	A6X935;A6X935-2	Itih4	ITIH4_MOUSE Inter alpha-trypsin inhibitor, heavy chain 4;ITIH4_MOUSE Isoform 2 of Inter alpha-trypsin inhibitor, heavy chain 4
28	Urine_timeSeries	19	1.264258984	7.375185852	2.462653342	0.027229954	0.326478726	-3.396789976	transition - early	A6X935;A6X935-2	Itih4	ITIH4_MOUSE Inter alpha-trypsin inhibitor, heavy chain 4;ITIH4_MOUSE Isoform 2 of Inter alpha-trypsin inhibitor, heavy chain 4
28	Urine_timeSeries	19	1.017515302	7.375185852	1.934254131	0.073362061	0.456484177	-4.339492072	transition - late	A6X935;A6X935-2	Itih4	ITIH4_MOUSE Inter alpha-trypsin inhibitor, heavy chain 4;ITIH4_MOUSE Isoform 2 of Inter alpha-trypsin inhibitor, heavy chain 4
29	Plasma_timeSeries	20							late - early	A7TZE6-4;A7TZE6-3;A7TZE6-2;A7TZE6	Skint1|SWISS-PROT:A7TZE6-4	SKIT1_MOUSE Isoform 4 of Selection and upkeep of intraepithelial T-cells protein 1;SKIT1_MOUSE Isoform 3 of Selection and upkeep of intraepithelial T-cells protein 1;SKIT1_MOUSE Isoform 2 of Selection and upkeep of intraepithelial T-cells protein 1;SKIT1_MOUSE Selection and upkeep of intraepithelial T-cells protein 1
29	Plasma_timeSeries	20							transition - early	A7TZE6-4;A7TZE6-3;A7TZE6-2;A7TZE6	Skint1|SWISS-PROT:A7TZE6-4	SKIT1_MOUSE Isoform 4 of Selection and upkeep of intraepithelial T-cells protein 1;SKIT1_MOUSE Isoform 3 of Selection and upkeep of intraepithelial T-cells protein 1;SKIT1_MOUSE Isoform 2 of Selection and upkeep of intraepithelial T-cells protein 1;SKIT1_MOUSE Selection and upkeep of intraepithelial T-cells protein 1
29	Plasma_timeSeries	20							transition - late	A7TZE6-4;A7TZE6-3;A7TZE6-2;A7TZE6	Skint1|SWISS-PROT:A7TZE6-4	SKIT1_MOUSE Isoform 4 of Selection and upkeep of intraepithelial T-cells protein 1;SKIT1_MOUSE Isoform 3 of Selection and upkeep of intraepithelial T-cells protein 1;SKIT1_MOUSE Isoform 2 of Selection and upkeep of intraepithelial T-cells protein 1;SKIT1_MOUSE Selection and upkeep of intraepithelial T-cells protein 1
29	Urine_timeSeries	20	-0.091948784	8.27333966	-0.473142332	0.643880098	0.823090362	-6.525550628	late - early	A7TZE6-4;A7TZE6-3;A7TZE6-2;A7TZE6	Skint1|SWISS-PROT:A7TZE6-4	SKIT1_MOUSE Isoform 4 of Selection and upkeep of intraepithelial T-cells protein 1;SKIT1_MOUSE Isoform 3 of Selection and upkeep of intraepithelial T-cells protein 1;SKIT1_MOUSE Isoform 2 of Selection and upkeep of intraepithelial T-cells protein 1;SKIT1_MOUSE Selection and upkeep of intraepithelial T-cells protein 1
29	Urine_timeSeries	20	0.025010531	8.27333966	0.101743983	0.920497098	0.980050081	-5.82187179	transition - early	A7TZE6-4;A7TZE6-3;A7TZE6-2;A7TZE6	Skint1|SWISS-PROT:A7TZE6-4	SKIT1_MOUSE Isoform 4 of Selection and upkeep of intraepithelial T-cells protein 1;SKIT1_MOUSE Isoform 3 of Selection and upkeep of intraepithelial T-cells protein 1;SKIT1_MOUSE Isoform 2 of Selection and upkeep of intraepithelial T-cells protein 1;SKIT1_MOUSE Selection and upkeep of intraepithelial T-cells protein 1
29	Urine_timeSeries	20	0.116959315	8.27333966	0.44858462	0.661044274	0.929361967	-5.863064718	transition - late	A7TZE6-4;A7TZE6-3;A7TZE6-2;A7TZE6	Skint1|SWISS-PROT:A7TZE6-4	SKIT1_MOUSE Isoform 4 of Selection and upkeep of intraepithelial T-cells protein 1;SKIT1_MOUSE Isoform 3 of Selection and upkeep of intraepithelial T-cells protein 1;SKIT1_MOUSE Isoform 2 of Selection and upkeep of intraepithelial T-cells protein 1;SKIT1_MOUSE Selection and upkeep of intraepithelial T-cells protein 1
30	Plasma_timeSeries	21							late - early	B0V2N1;B0V2N1-2;B0V2N1-6;B0V2N1-4;B0V2N1-3	Ptprs	PTPRS_MOUSE Receptor-type tyrosine-protein phosphatase S;PTPRS_MOUSE Isoform 2 of Receptor-type tyrosine-protein phosphatase S;PTPRS_MOUSE Isoform 6 of Receptor-type tyrosine-protein phosphatase S;PTPRS_MOUSE Isoform 4 of Receptor-type tyrosine-protein phosphatase S;PTPRS_MOUSE Isoform 3 of Receptor-type tyrosine-protein phosphatase S
30	Plasma_timeSeries	21							transition - early	B0V2N1;B0V2N1-2;B0V2N1-6;B0V2N1-4;B0V2N1-3	Ptprs	PTPRS_MOUSE Receptor-type tyrosine-protein phosphatase S;PTPRS_MOUSE Isoform 2 of Receptor-type tyrosine-protein phosphatase S;PTPRS_MOUSE Isoform 6 of Receptor-type tyrosine-protein phosphatase S;PTPRS_MOUSE Isoform 4 of Receptor-type tyrosine-protein phosphatase S;PTPRS_MOUSE Isoform 3 of Receptor-type tyrosine-protein phosphatase S
30	Plasma_timeSeries	21							transition - late	B0V2N1;B0V2N1-2;B0V2N1-6;B0V2N1-4;B0V2N1-3	Ptprs	PTPRS_MOUSE Receptor-type tyrosine-protein phosphatase S;PTPRS_MOUSE Isoform 2 of Receptor-type tyrosine-protein phosphatase S;PTPRS_MOUSE Isoform 6 of Receptor-type tyrosine-protein phosphatase S;PTPRS_MOUSE Isoform 4 of Receptor-type tyrosine-protein phosphatase S;PTPRS_MOUSE Isoform 3 of Receptor-type tyrosine-protein phosphatase S
30	Urine_timeSeries	21	0.188359383	7.883430477	1.392366812	0.185334729	0.443988691	-5.748472745	late - early	B0V2N1;B0V2N1-2;B0V2N1-6;B0V2N1-4;B0V2N1-3	Ptprs	PTPRS_MOUSE Receptor-type tyrosine-protein phosphatase S;PTPRS_MOUSE Isoform 2 of Receptor-type tyrosine-protein phosphatase S;PTPRS_MOUSE Isoform 6 of Receptor-type tyrosine-protein phosphatase S;PTPRS_MOUSE Isoform 4 of Receptor-type tyrosine-protein phosphatase S;PTPRS_MOUSE Isoform 3 of Receptor-type tyrosine-protein phosphatase S
30	Urine_timeSeries	21	0.163345254	7.883430477	0.89547666	0.385531849	0.767201717	-5.445847784	transition - early	B0V2N1;B0V2N1-2;B0V2N1-6;B0V2N1-4;B0V2N1-3	Ptprs	PTPRS_MOUSE Receptor-type tyrosine-protein phosphatase S;PTPRS_MOUSE Isoform 2 of Receptor-type tyrosine-protein phosphatase S;PTPRS_MOUSE Isoform 6 of Receptor-type tyrosine-protein phosphatase S;PTPRS_MOUSE Isoform 4 of Receptor-type tyrosine-protein phosphatase S;PTPRS_MOUSE Isoform 3 of Receptor-type tyrosine-protein phosphatase S
30	Urine_timeSeries	21	-0.025014128	7.883430477	-0.133825376	0.895427844	0.976752356	-5.986841563	transition - late	B0V2N1;B0V2N1-2;B0V2N1-6;B0V2N1-4;B0V2N1-3	Ptprs	PTPRS_MOUSE Receptor-type tyrosine-protein phosphatase S;PTPRS_MOUSE Isoform 2 of Receptor-type tyrosine-protein phosphatase S;PTPRS_MOUSE Isoform 6 of Receptor-type tyrosine-protein phosphatase S;PTPRS_MOUSE Isoform 4 of Receptor-type tyrosine-protein phosphatase S;PTPRS_MOUSE Isoform 3 of Receptor-type tyrosine-protein phosphatase S
31	Plasma_timeSeries	22							late - early	B1AQ75	Krt36	KRT36_MOUSE Keratin, type I cuticular Ha6
31	Plasma_timeSeries	22							transition - early	B1AQ75	Krt36	KRT36_MOUSE Keratin, type I cuticular Ha6
31	Plasma_timeSeries	22							transition - late	B1AQ75	Krt36	KRT36_MOUSE Keratin, type I cuticular Ha6
31	Urine_timeSeries	22	0.295364596	8.437094142	1.004003097	0.348220365	0.618138532	-5.785906879	late - early	B1AQ75	Krt36	KRT36_MOUSE Keratin, type I cuticular Ha6
31	Urine_timeSeries	22		8.437094142					transition - early	B1AQ75	Krt36	KRT36_MOUSE Keratin, type I cuticular Ha6
31	Urine_timeSeries	22		8.437094142					transition - late	B1AQ75	Krt36	KRT36_MOUSE Keratin, type I cuticular Ha6
32	Plasma_timeSeries	23		7.642050722					late - early	B1AVD1	Xpnpep2	XPP2_MOUSE Xaa-Pro aminopeptidase 2
32	Plasma_timeSeries	23		7.642050722					transition - early	B1AVD1	Xpnpep2	XPP2_MOUSE Xaa-Pro aminopeptidase 2
32	Plasma_timeSeries	23		7.642050722					transition - late	B1AVD1	Xpnpep2	XPP2_MOUSE Xaa-Pro aminopeptidase 2
32	Urine_timeSeries	23	0.36999416	7.784259126	2.467398497	0.032967053	0.150753794	-4.000602779	late - early	B1AVD1	Xpnpep2	XPP2_MOUSE Xaa-Pro aminopeptidase 2
32	Urine_timeSeries	23	-0.329384078	7.784259126	-1.389239185	0.194535074	0.615912753	-4.733389283	transition - early	B1AVD1	Xpnpep2	XPP2_MOUSE Xaa-Pro aminopeptidase 2
32	Urine_timeSeries	23	-0.699378237	7.784259126	-2.949759014	0.014348363	0.261051823	-2.752748959	transition - late	B1AVD1	Xpnpep2	XPP2_MOUSE Xaa-Pro aminopeptidase 2
33	Plasma_timeSeries	24	0.109983248	8.223548044	1.147629453	0.27078037	0.600830065	-6.178650382	late - early	B2RPV6	Mmrn1	MMRN1_MOUSE Multimerin-1
33	Plasma_timeSeries	24	-0.007806422	8.223548044	-0.067540386	0.947127939	0.986125363	-6.075622092	transition - early	B2RPV6	Mmrn1	MMRN1_MOUSE Multimerin-1
33	Plasma_timeSeries	24	-0.11778967	8.223548044	-1.05252656	0.310780548	0.838908769	-5.706817563	transition - late	B2RPV6	Mmrn1	MMRN1_MOUSE Multimerin-1
33	Urine_timeSeries	24		7.96218669					late - early	B2RPV6	Mmrn1	MMRN1_MOUSE Multimerin-1
33	Urine_timeSeries	24		7.96218669					transition - early	B2RPV6	Mmrn1	MMRN1_MOUSE Multimerin-1
33	Urine_timeSeries	24		7.96218669					transition - late	B2RPV6	Mmrn1	MMRN1_MOUSE Multimerin-1
36	Plasma_timeSeries	25							late - early	B2RU80	Ptprb	PTPRB_MOUSE Receptor-type tyrosine-protein phosphatase beta
36	Plasma_timeSeries	25							transition - early	B2RU80	Ptprb	PTPRB_MOUSE Receptor-type tyrosine-protein phosphatase beta
36	Plasma_timeSeries	25							transition - late	B2RU80	Ptprb	PTPRB_MOUSE Receptor-type tyrosine-protein phosphatase beta
36	Urine_timeSeries	25	0.075575694	8.319828894	0.474776243	0.644124843	0.823090362	-6.485771856	late - early	B2RU80	Ptprb	PTPRB_MOUSE Receptor-type tyrosine-protein phosphatase beta
36	Urine_timeSeries	25	0.281107288	8.319828894	1.081420433	0.302381657	0.713459547	-5.050779865	transition - early	B2RU80	Ptprb	PTPRB_MOUSE Receptor-type tyrosine-protein phosphatase beta
36	Urine_timeSeries	25	0.205531593	8.319828894	0.774705558	0.454655137	0.86757148	-5.444458449	transition - late	B2RU80	Ptprb	PTPRB_MOUSE Receptor-type tyrosine-protein phosphatase beta
38	Plasma_timeSeries	26	-0.071064159	8.13140514	-1.242325507	0.234975381	0.560723603	-6.070054519	late - early	B2RXS4	Plxnb2	PLXB2_MOUSE Plexin-B2
38	Plasma_timeSeries	26	-0.024455856	8.13140514	-0.354490011	0.728372249	0.925950082	-6.01430293	transition - early	B2RXS4	Plxnb2	PLXB2_MOUSE Plexin-B2
38	Plasma_timeSeries	26	0.046608303	8.13140514	0.697748296	0.497014163	0.908894935	-6.009713843	transition - late	B2RXS4	Plxnb2	PLXB2_MOUSE Plexin-B2
38	Urine_timeSeries	26	-0.004326215	7.815901416	-0.027318442	0.978650002	0.996104011	-6.604774764	late - early	B2RXS4	Plxnb2	PLXB2_MOUSE Plexin-B2
38	Urine_timeSeries	26	0.128048095	7.815901416	0.626320449	0.542710413	0.840548712	-5.584505536	transition - early	B2RXS4	Plxnb2	PLXB2_MOUSE Plexin-B2
38	Urine_timeSeries	26	0.13237431	7.815901416	0.670206739	0.515281649	0.901086293	-5.771877699	transition - late	B2RXS4	Plxnb2	PLXB2_MOUSE Plexin-B2
39	Plasma_timeSeries	27	-0.60367579	9.312007382	-1.346491187	0.205996064	0.521828205	-5.760862049	late - early	B5X0G2	Mup17	MUP17_MOUSE Major urinary protein 17
39	Plasma_timeSeries	27	-0.59789194	9.312007382	-1.333590382	0.210053566	0.677628606	-5.228326781	transition - early	B5X0G2	Mup17	MUP17_MOUSE Major urinary protein 17
39	Plasma_timeSeries	27	0.00578385	9.312007382	0.011538831	0.991006049	0.999556576	-6.119037783	transition - late	B5X0G2	Mup17	MUP17_MOUSE Major urinary protein 17
39	Urine_timeSeries	27	-2.415773251	9.842730693	-8.278710812	8.59E-07	0.000312087	6.138280022	late - early	B5X0G2	Mup17	MUP17_MOUSE Major urinary protein 17
39	Urine_timeSeries	27	-1.081443072	9.842730693	-2.748473487	0.015585035	0.283205331	-2.923642982	transition - early	B5X0G2	Mup17	MUP17_MOUSE Major urinary protein 17
39	Urine_timeSeries	27	1.334330178	9.842730693	3.309455516	0.005107606	0.211613957	-2.00237314	transition - late	B5X0G2	Mup17	MUP17_MOUSE Major urinary protein 17
40	Plasma_timeSeries	28	0.03141694	7.471908864	0.161114899	0.87675899	0.966323179	-6.231114695	late - early	B9EKR1	Ptprz1	PRPTZ_MOUSE Receptor-type tyrosine-protein phosphatase zeta
40	Plasma_timeSeries	28	-0.112371888	7.471908864	-0.743967348	0.482197741	0.836099842	-5.634719226	transition - early	B9EKR1	Ptprz1	PRPTZ_MOUSE Receptor-type tyrosine-protein phosphatase zeta
40	Plasma_timeSeries	28	-0.143788827	7.471908864	-0.673141464	0.523416978	0.918730401	-5.516634114	transition - late	B9EKR1	Ptprz1	PRPTZ_MOUSE Receptor-type tyrosine-protein phosphatase zeta
40	Urine_timeSeries	28							late - early	B9EKR1	Ptprz1	PRPTZ_MOUSE Receptor-type tyrosine-protein phosphatase zeta
40	Urine_timeSeries	28							transition - early	B9EKR1	Ptprz1	PRPTZ_MOUSE Receptor-type tyrosine-protein phosphatase zeta
40	Urine_timeSeries	28							transition - late	B9EKR1	Ptprz1	PRPTZ_MOUSE Receptor-type tyrosine-protein phosphatase zeta
41	Plasma_timeSeries	29							late - early	C0HKG6;C0HKG5	Rnaset2b	RNT2B_MOUSE Ribonuclease T2-B;RNT2A_MOUSE Ribonuclease T2-A
41	Plasma_timeSeries	29							transition - early	C0HKG6;C0HKG5	Rnaset2b	RNT2B_MOUSE Ribonuclease T2-B;RNT2A_MOUSE Ribonuclease T2-A
41	Plasma_timeSeries	29							transition - late	C0HKG6;C0HKG5	Rnaset2b	RNT2B_MOUSE Ribonuclease T2-B;RNT2A_MOUSE Ribonuclease T2-A
41	Urine_timeSeries	29	-0.346516329	8.978540688	-1.809578769	0.095189437	0.291450803	-5.019742418	late - early	C0HKG6;C0HKG5	Rnaset2b	RNT2B_MOUSE Ribonuclease T2-B;RNT2A_MOUSE Ribonuclease T2-A
41	Urine_timeSeries	29	0.370428957	8.978540688	1.675287502	0.119440595	0.531997289	-4.588613233	transition - early	C0HKG6;C0HKG5	Rnaset2b	RNT2B_MOUSE Ribonuclease T2-B;RNT2A_MOUSE Ribonuclease T2-A
41	Urine_timeSeries	29	0.716945286	8.978540688	2.900116382	0.013192458	0.257440397	-2.773893132	transition - late	C0HKG6;C0HKG5	Rnaset2b	RNT2B_MOUSE Ribonuclease T2-B;RNT2A_MOUSE Ribonuclease T2-A
208	Plasma_timeSeries	30							late - early	D3YXG0;D3YXG0-2	Hmcn1	HMCN1_MOUSE Hemicentin-1;HMCN1_MOUSE Isoform 2 of Hemicentin-1
208	Plasma_timeSeries	30							transition - early	D3YXG0;D3YXG0-2	Hmcn1	HMCN1_MOUSE Hemicentin-1;HMCN1_MOUSE Isoform 2 of Hemicentin-1
208	Plasma_timeSeries	30							transition - late	D3YXG0;D3YXG0-2	Hmcn1	HMCN1_MOUSE Hemicentin-1;HMCN1_MOUSE Isoform 2 of Hemicentin-1
208	Urine_timeSeries	30	0.268878448	8.154260083	1.953284858	0.072429523	0.249642352	-4.874837167	late - early	D3YXG0;D3YXG0-2	Hmcn1	HMCN1_MOUSE Hemicentin-1;HMCN1_MOUSE Isoform 2 of Hemicentin-1
208	Urine_timeSeries	30	0.359138	8.154260083	2.062580749	0.059513469	0.431118012	-4.036270091	transition - early	D3YXG0;D3YXG0-2	Hmcn1	HMCN1_MOUSE Hemicentin-1;HMCN1_MOUSE Isoform 2 of Hemicentin-1
208	Urine_timeSeries	30	0.090259553	8.154260083	0.488727205	0.633095607	0.929361967	-5.844462708	transition - late	D3YXG0;D3YXG0-2	Hmcn1	HMCN1_MOUSE Hemicentin-1;HMCN1_MOUSE Isoform 2 of Hemicentin-1
211	Plasma_timeSeries	31		6.813257535					late - early	P0DMN7;D3Z6H8	Amd1	DCAM1_MOUSE S-adenosylmethionine decarboxylase proenzyme 1;DCAM2_MOUSE S-adenosylmethionine decarboxylase proenzyme 2
211	Plasma_timeSeries	31		6.813257535					transition - early	P0DMN7;D3Z6H8	Amd1	DCAM1_MOUSE S-adenosylmethionine decarboxylase proenzyme 1;DCAM2_MOUSE S-adenosylmethionine decarboxylase proenzyme 2
211	Plasma_timeSeries	31		6.813257535					transition - late	P0DMN7;D3Z6H8	Amd1	DCAM1_MOUSE S-adenosylmethionine decarboxylase proenzyme 1;DCAM2_MOUSE S-adenosylmethionine decarboxylase proenzyme 2
211	Urine_timeSeries	31							late - early	P0DMN7;D3Z6H8	Amd1	DCAM1_MOUSE S-adenosylmethionine decarboxylase proenzyme 1;DCAM2_MOUSE S-adenosylmethionine decarboxylase proenzyme 2
211	Urine_timeSeries	31							transition - early	P0DMN7;D3Z6H8	Amd1	DCAM1_MOUSE S-adenosylmethionine decarboxylase proenzyme 1;DCAM2_MOUSE S-adenosylmethionine decarboxylase proenzyme 2
211	Urine_timeSeries	31							transition - late	P0DMN7;D3Z6H8	Amd1	DCAM1_MOUSE S-adenosylmethionine decarboxylase proenzyme 1;DCAM2_MOUSE S-adenosylmethionine decarboxylase proenzyme 2
212	Plasma_timeSeries	32	-0.179282613	8.280943784	-0.980581945	0.346655668	0.659978767	-6.307250829	late - early	D3Z6Q9	Bin2	BIN2_MOUSE Bridging integrator 2
212	Plasma_timeSeries	32	-0.255973426	8.280943784	-1.058331147	0.311281751	0.736925363	-5.409748342	transition - early	D3Z6Q9	Bin2	BIN2_MOUSE Bridging integrator 2
212	Plasma_timeSeries	32	-0.076690814	8.280943784	-0.31708087	0.756772967	0.950289593	-6.044272411	transition - late	D3Z6Q9	Bin2	BIN2_MOUSE Bridging integrator 2
212	Urine_timeSeries	32							late - early	D3Z6Q9	Bin2	BIN2_MOUSE Bridging integrator 2
212	Urine_timeSeries	32							transition - early	D3Z6Q9	Bin2	BIN2_MOUSE Bridging integrator 2
212	Urine_timeSeries	32							transition - late	D3Z6Q9	Bin2	BIN2_MOUSE Bridging integrator 2
213	Plasma_timeSeries	33	-0.208700648	7.529029421	-1.304489513	0.225550121	0.547508346	-5.680605924	late - early	D3Z7H8	Cilp2	CILP2_MOUSE Cartilage intermediate layer protein 2
213	Plasma_timeSeries	33	-0.249457554	7.529029421	-1.559241753	0.154562991	0.616685446	-4.844168857	transition - early	D3Z7H8	Cilp2	CILP2_MOUSE Cartilage intermediate layer protein 2
213	Plasma_timeSeries	33	-0.040756907	7.529029421	-0.213141016	0.836132355	0.957873536	-5.904598445	transition - late	D3Z7H8	Cilp2	CILP2_MOUSE Cartilage intermediate layer protein 2
213	Urine_timeSeries	33		7.653180839					late - early	D3Z7H8	Cilp2	CILP2_MOUSE Cartilage intermediate layer protein 2
213	Urine_timeSeries	33		7.653180839					transition - early	D3Z7H8	Cilp2	CILP2_MOUSE Cartilage intermediate layer protein 2
213	Urine_timeSeries	33		7.653180839					transition - late	D3Z7H8	Cilp2	CILP2_MOUSE Cartilage intermediate layer protein 2
214	Plasma_timeSeries	34	-0.119043616	9.807662332	-1.364459636	0.194431178	0.507362088	-5.920019293	late - early	E9PV24;E9PV24-2	Fga	FIBA_MOUSE Fibrinogen alpha chain;FIBA_MOUSE Isoform 2 of Fibrinogen alpha chain
214	Plasma_timeSeries	34	0.076394168	9.807662332	0.726024265	0.480052158	0.836099842	-5.815003273	transition - early	E9PV24;E9PV24-2	Fga	FIBA_MOUSE Fibrinogen alpha chain;FIBA_MOUSE Isoform 2 of Fibrinogen alpha chain
214	Plasma_timeSeries	34	0.195437784	9.807662332	1.918288061	0.076170717	0.593934776	-4.579126594	transition - late	E9PV24;E9PV24-2	Fga	FIBA_MOUSE Fibrinogen alpha chain;FIBA_MOUSE Isoform 2 of Fibrinogen alpha chain
214	Urine_timeSeries	34	-0.250942775	7.913559986	-0.893303869	0.386654797	0.639636858	-6.296567488	late - early	E9PV24;E9PV24-2	Fga	FIBA_MOUSE Fibrinogen alpha chain;FIBA_MOUSE Isoform 2 of Fibrinogen alpha chain
214	Urine_timeSeries	34	0.684636774	7.913559986	1.807449145	0.092021839	0.490923848	-4.400945614	transition - early	E9PV24;E9PV24-2	Fga	FIBA_MOUSE Fibrinogen alpha chain;FIBA_MOUSE Isoform 2 of Fibrinogen alpha chain
214	Urine_timeSeries	34	0.935579549	7.913559986	2.410415627	0.030113871	0.360527495	-3.57674884	transition - late	E9PV24;E9PV24-2	Fga	FIBA_MOUSE Fibrinogen alpha chain;FIBA_MOUSE Isoform 2 of Fibrinogen alpha chain
215	Plasma_timeSeries	35	0.032960541	7.308552246	0.150729339	0.890764994	0.966323179	-6.006773308	late - early	E9PVA8	Gcn1	GCN1_MOUSE eIF-2-alpha kinase activator GCN1
215	Plasma_timeSeries	35	0.084853459	7.308552246	0.388036884	0.726615969	0.925189253	-5.400241919	transition - early	E9PVA8	Gcn1	GCN1_MOUSE eIF-2-alpha kinase activator GCN1
215	Plasma_timeSeries	35	0.051892917	7.308552246	0.237307545	0.82931597	0.955208398	-5.581929873	transition - late	E9PVA8	Gcn1	GCN1_MOUSE eIF-2-alpha kinase activator GCN1
215	Urine_timeSeries	35							late - early	E9PVA8	Gcn1	GCN1_MOUSE eIF-2-alpha kinase activator GCN1
215	Urine_timeSeries	35							transition - early	E9PVA8	Gcn1	GCN1_MOUSE eIF-2-alpha kinase activator GCN1
215	Urine_timeSeries	35							transition - late	E9PVA8	Gcn1	GCN1_MOUSE eIF-2-alpha kinase activator GCN1
216	Plasma_timeSeries	36							late - early	E9PVD3	Dchs1	PCD16_MOUSE Protocadherin-16
216	Plasma_timeSeries	36							transition - early	E9PVD3	Dchs1	PCD16_MOUSE Protocadherin-16
216	Plasma_timeSeries	36							transition - late	E9PVD3	Dchs1	PCD16_MOUSE Protocadherin-16
216	Urine_timeSeries	36	0.016734974	8.437724075	0.125915404	0.901572787	0.955269003	-6.69754472	late - early	E9PVD3	Dchs1	PCD16_MOUSE Protocadherin-16
216	Urine_timeSeries	36	0.214296426	8.437724075	1.195776682	0.251463877	0.665406217	-5.162616625	transition - early	E9PVD3	Dchs1	PCD16_MOUSE Protocadherin-16
216	Urine_timeSeries	36	0.197561451	8.437724075	1.075827673	0.300029435	0.754725897	-5.437791235	transition - late	E9PVD3	Dchs1	PCD16_MOUSE Protocadherin-16
217	Plasma_timeSeries	37							late - early	E9PY46	Ift140	IF140_MOUSE Intraflagellar transport protein 140 homolog
217	Plasma_timeSeries	37							transition - early	E9PY46	Ift140	IF140_MOUSE Intraflagellar transport protein 140 homolog
217	Plasma_timeSeries	37							transition - late	E9PY46	Ift140	IF140_MOUSE Intraflagellar transport protein 140 homolog
217	Urine_timeSeries	37		7.446751442					late - early	E9PY46	Ift140	IF140_MOUSE Intraflagellar transport protein 140 homolog
217	Urine_timeSeries	37		7.446751442					transition - early	E9PY46	Ift140	IF140_MOUSE Intraflagellar transport protein 140 homolog
217	Urine_timeSeries	37		7.446751442					transition - late	E9PY46	Ift140	IF140_MOUSE Intraflagellar transport protein 140 homolog
218	Plasma_timeSeries	38							late - early	E9Q3E1;J3QMK6	Aldh3b2	AL3B2_MOUSE Aldehyde dehydrogenase family 3 member B2;AL3B3_MOUSE Aldehyde dehydrogenase family 3 member B3
218	Plasma_timeSeries	38							transition - early	E9Q3E1;J3QMK6	Aldh3b2	AL3B2_MOUSE Aldehyde dehydrogenase family 3 member B2;AL3B3_MOUSE Aldehyde dehydrogenase family 3 member B3
218	Plasma_timeSeries	38							transition - late	E9Q3E1;J3QMK6	Aldh3b2	AL3B2_MOUSE Aldehyde dehydrogenase family 3 member B2;AL3B3_MOUSE Aldehyde dehydrogenase family 3 member B3
218	Urine_timeSeries	38	0.407191147	8.155456277	2.409682401	0.032730344	0.150753794	-4.093348801	late - early	E9Q3E1;J3QMK6	Aldh3b2	AL3B2_MOUSE Aldehyde dehydrogenase family 3 member B2;AL3B3_MOUSE Aldehyde dehydrogenase family 3 member B3
218	Urine_timeSeries	38	0.445750507	8.155456277	2.115000924	0.055788482	0.421311716	-3.955823421	transition - early	E9Q3E1;J3QMK6	Aldh3b2	AL3B2_MOUSE Aldehyde dehydrogenase family 3 member B2;AL3B3_MOUSE Aldehyde dehydrogenase family 3 member B3
218	Urine_timeSeries	38	0.03855936	8.155456277	0.176753053	0.862618916	0.975302768	-5.947717605	transition - late	E9Q3E1;J3QMK6	Aldh3b2	AL3B2_MOUSE Aldehyde dehydrogenase family 3 member B2;AL3B3_MOUSE Aldehyde dehydrogenase family 3 member B3
220	Plasma_timeSeries	39	-0.029331804	10.96321509	-0.562775401	0.582686591	0.830175412	-6.679378791	late - early	E9Q414	Apob	APOB_MOUSE Apolipoprotein B-100
220	Plasma_timeSeries	39	0.051976241	10.96321509	0.826870604	0.422487971	0.810539218	-5.738858967	transition - early	E9Q414	Apob	APOB_MOUSE Apolipoprotein B-100
220	Plasma_timeSeries	39	0.081308045	10.96321509	1.335920349	0.203357935	0.79719522	-5.391335057	transition - late	E9Q414	Apob	APOB_MOUSE Apolipoprotein B-100
220	Urine_timeSeries	39	-0.250966276	7.013153844	-1.81945087	0.09008956	0.281925492	-5.139512643	late - early	E9Q414	Apob	APOB_MOUSE Apolipoprotein B-100
220	Urine_timeSeries	39	0.115577128	7.013153844	0.621409959	0.544224575	0.840548712	-5.64057895	transition - early	E9Q414	Apob	APOB_MOUSE Apolipoprotein B-100
220	Urine_timeSeries	39	0.366543404	7.013153844	1.923255887	0.074833536	0.456484177	-4.356115149	transition - late	E9Q414	Apob	APOB_MOUSE Apolipoprotein B-100
221	Plasma_timeSeries	40	0.708730893	7.962158356	3.419848777	0.00685093	0.084494806	-2.532025855	late - early	E9Q557	Dsp	DESP_MOUSE Desmoplakin
221	Plasma_timeSeries	40	0.391843552	7.962158356	1.5126144	0.162282154	0.6254795	-4.833911365	transition - early	E9Q557	Dsp	DESP_MOUSE Desmoplakin
221	Plasma_timeSeries	40	-0.316887341	7.962158356	-1.334691125	0.212485343	0.798035789	-5.242485848	transition - late	E9Q557	Dsp	DESP_MOUSE Desmoplakin
221	Urine_timeSeries	40	1.873780244	8.633077901	5.635397959	7.82E-05	0.003411493	1.753973393	late - early	E9Q557	Dsp	DESP_MOUSE Desmoplakin
221	Urine_timeSeries	40	0.415796804	8.633077901	0.945296516	0.361577557	0.760750944	-5.38219245	transition - early	E9Q557	Dsp	DESP_MOUSE Desmoplakin
221	Urine_timeSeries	40	-1.45798344	8.633077901	-3.314663923	0.005519712	0.211613957	-2.050272354	transition - late	E9Q557	Dsp	DESP_MOUSE Desmoplakin
222	Plasma_timeSeries	41							late - early	E9Q5G3	Kif23	KIF23_MOUSE Kinesin-like protein KIF23
222	Plasma_timeSeries	41							transition - early	E9Q5G3	Kif23	KIF23_MOUSE Kinesin-like protein KIF23
222	Plasma_timeSeries	41							transition - late	E9Q5G3	Kif23	KIF23_MOUSE Kinesin-like protein KIF23
222	Urine_timeSeries	41		7.449384085					late - early	E9Q5G3	Kif23	KIF23_MOUSE Kinesin-like protein KIF23
222	Urine_timeSeries	41		7.449384085					transition - early	E9Q5G3	Kif23	KIF23_MOUSE Kinesin-like protein KIF23
222	Urine_timeSeries	41		7.449384085					transition - late	E9Q5G3	Kif23	KIF23_MOUSE Kinesin-like protein KIF23
223	Plasma_timeSeries	42							late - early	E9Q612	Ptpro	PTPRO_MOUSE Receptor-type tyrosine-protein phosphatase O
223	Plasma_timeSeries	42							transition - early	E9Q612	Ptpro	PTPRO_MOUSE Receptor-type tyrosine-protein phosphatase O
223	Plasma_timeSeries	42							transition - late	E9Q612	Ptpro	PTPRO_MOUSE Receptor-type tyrosine-protein phosphatase O
223	Urine_timeSeries	42		7.719725503					late - early	E9Q612	Ptpro	PTPRO_MOUSE Receptor-type tyrosine-protein phosphatase O
223	Urine_timeSeries	42		7.719725503					transition - early	E9Q612	Ptpro	PTPRO_MOUSE Receptor-type tyrosine-protein phosphatase O
223	Urine_timeSeries	42	0.125221427	7.719725503	0.475964718	0.648335557	0.929361967	-5.615435347	transition - late	E9Q612	Ptpro	PTPRO_MOUSE Receptor-type tyrosine-protein phosphatase O
224	Plasma_timeSeries	43		7.851798014					late - early	E9Q784	Zc3h13	ZC3HD_MOUSE Zinc finger CCCH domain-containing protein 13
224	Plasma_timeSeries	43		7.851798014					transition - early	E9Q784	Zc3h13	ZC3HD_MOUSE Zinc finger CCCH domain-containing protein 13
224	Plasma_timeSeries	43		7.851798014					transition - late	E9Q784	Zc3h13	ZC3HD_MOUSE Zinc finger CCCH domain-containing protein 13
224	Urine_timeSeries	43							late - early	E9Q784	Zc3h13	ZC3HD_MOUSE Zinc finger CCCH domain-containing protein 13
224	Urine_timeSeries	43							transition - early	E9Q784	Zc3h13	ZC3HD_MOUSE Zinc finger CCCH domain-containing protein 13
224	Urine_timeSeries	43							transition - late	E9Q784	Zc3h13	ZC3HD_MOUSE Zinc finger CCCH domain-containing protein 13
225	Plasma_timeSeries	44							late - early	E9Q7P9	Cdhr2	CDHR2_MOUSE Cadherin-related family member 2
225	Plasma_timeSeries	44							transition - early	E9Q7P9	Cdhr2	CDHR2_MOUSE Cadherin-related family member 2
225	Plasma_timeSeries	44							transition - late	E9Q7P9	Cdhr2	CDHR2_MOUSE Cadherin-related family member 2
225	Urine_timeSeries	44	0.067824941	8.710531879	0.451794915	0.658273416	0.830250152	-6.599007588	late - early	E9Q7P9	Cdhr2	CDHR2_MOUSE Cadherin-related family member 2
225	Urine_timeSeries	44	-0.218046221	8.710531879	-1.07716399	0.299452396	0.712169501	-5.282650281	transition - early	E9Q7P9	Cdhr2	CDHR2_MOUSE Cadherin-related family member 2
225	Urine_timeSeries	44	-0.285871162	8.710531879	-1.37818957	0.189575758	0.639239286	-5.103206863	transition - late	E9Q7P9	Cdhr2	CDHR2_MOUSE Cadherin-related family member 2
226	Plasma_timeSeries	45	-0.101943731	8.424667005	-1.485361835	0.160106962	0.457823419	-5.761114849	late - early	E9Q7X6-2;E9Q7X6;E9Q7X6-3	Heg1|SWISS-PROT:E9Q7X6-2	HEG1_MOUSE Isoform 2 of Protein HEG homolog 1;HEG1_MOUSE Protein HEG homolog 1;HEG1_MOUSE Isoform 3 of Protein HEG homolog 1
226	Plasma_timeSeries	45	-0.244808721	8.424667005	-2.957569602	0.010598087	0.329377393	-2.686987311	transition - early	E9Q7X6-2;E9Q7X6;E9Q7X6-3	Heg1|SWISS-PROT:E9Q7X6-2	HEG1_MOUSE Isoform 2 of Protein HEG homolog 1;HEG1_MOUSE Protein HEG homolog 1;HEG1_MOUSE Isoform 3 of Protein HEG homolog 1
226	Plasma_timeSeries	45	-0.14286499	8.424667005	-1.782576868	0.096833866	0.638406665	-4.785021692	transition - late	E9Q7X6-2;E9Q7X6;E9Q7X6-3	Heg1|SWISS-PROT:E9Q7X6-2	HEG1_MOUSE Isoform 2 of Protein HEG homolog 1;HEG1_MOUSE Protein HEG homolog 1;HEG1_MOUSE Isoform 3 of Protein HEG homolog 1
226	Urine_timeSeries	45	0.456355298	8.898978891	3.489684627	0.003563405	0.041320333	-2.098723082	late - early	E9Q7X6-2;E9Q7X6;E9Q7X6-3	Heg1|SWISS-PROT:E9Q7X6-2	HEG1_MOUSE Isoform 2 of Protein HEG homolog 1;HEG1_MOUSE Protein HEG homolog 1;HEG1_MOUSE Isoform 3 of Protein HEG homolog 1
226	Urine_timeSeries	45	0.488902988	8.898978891	2.772599368	0.014861222	0.283205331	-2.883117383	transition - early	E9Q7X6-2;E9Q7X6;E9Q7X6-3	Heg1|SWISS-PROT:E9Q7X6-2	HEG1_MOUSE Isoform 2 of Protein HEG homolog 1;HEG1_MOUSE Protein HEG homolog 1;HEG1_MOUSE Isoform 3 of Protein HEG homolog 1
226	Urine_timeSeries	45	0.03254769	8.898978891	0.180131619	0.859606822	0.975302768	-5.979544512	transition - late	E9Q7X6-2;E9Q7X6;E9Q7X6-3	Heg1|SWISS-PROT:E9Q7X6-2	HEG1_MOUSE Isoform 2 of Protein HEG homolog 1;HEG1_MOUSE Protein HEG homolog 1;HEG1_MOUSE Isoform 3 of Protein HEG homolog 1
228	Plasma_timeSeries	46							late - early	F6VAN0	Atf6	ATF6A_MOUSE Cyclic AMP-dependent transcription factor ATF-6 alpha
228	Plasma_timeSeries	46							transition - early	F6VAN0	Atf6	ATF6A_MOUSE Cyclic AMP-dependent transcription factor ATF-6 alpha
228	Plasma_timeSeries	46							transition - late	F6VAN0	Atf6	ATF6A_MOUSE Cyclic AMP-dependent transcription factor ATF-6 alpha
228	Urine_timeSeries	46		7.567468853					late - early	F6VAN0	Atf6	ATF6A_MOUSE Cyclic AMP-dependent transcription factor ATF-6 alpha
228	Urine_timeSeries	46		7.567468853					transition - early	F6VAN0	Atf6	ATF6A_MOUSE Cyclic AMP-dependent transcription factor ATF-6 alpha
228	Urine_timeSeries	46		7.567468853					transition - late	F6VAN0	Atf6	ATF6A_MOUSE Cyclic AMP-dependent transcription factor ATF-6 alpha
229	Plasma_timeSeries	47							late - early	G3X939	Slc9a3	SL9A3_MOUSE Sodium/hydrogen exchanger 3
229	Plasma_timeSeries	47							transition - early	G3X939	Slc9a3	SL9A3_MOUSE Sodium/hydrogen exchanger 3
229	Plasma_timeSeries	47							transition - late	G3X939	Slc9a3	SL9A3_MOUSE Sodium/hydrogen exchanger 3
229	Urine_timeSeries	47		8.051074705					late - early	G3X939	Slc9a3	SL9A3_MOUSE Sodium/hydrogen exchanger 3
229	Urine_timeSeries	47		8.051074705					transition - early	G3X939	Slc9a3	SL9A3_MOUSE Sodium/hydrogen exchanger 3
229	Urine_timeSeries	47		8.051074705					transition - late	G3X939	Slc9a3	SL9A3_MOUSE Sodium/hydrogen exchanger 3
231	Plasma_timeSeries	48							late - early	G3X9C2	Nccrp1	FBX50_MOUSE F-box only protein 50
231	Plasma_timeSeries	48							transition - early	G3X9C2	Nccrp1	FBX50_MOUSE F-box only protein 50
231	Plasma_timeSeries	48							transition - late	G3X9C2	Nccrp1	FBX50_MOUSE F-box only protein 50
231	Urine_timeSeries	48		8.272428925					late - early	G3X9C2	Nccrp1	FBX50_MOUSE F-box only protein 50
231	Urine_timeSeries	48		8.272428925					transition - early	G3X9C2	Nccrp1	FBX50_MOUSE F-box only protein 50
231	Urine_timeSeries	48	-0.885400081	8.272428925	-2.30906358	0.053594139	0.427998946	-3.762488554	transition - late	G3X9C2	Nccrp1	FBX50_MOUSE F-box only protein 50
234	Plasma_timeSeries	49	0.049615673	9.452623086	0.789326879	0.443376401	0.728617207	-6.522302304	late - early	G5E8Q8	Adgrf5	AGRF5_MOUSE Adhesion G protein-coupled receptor F5
234	Plasma_timeSeries	49	-0.007233177	9.452623086	-0.095412102	0.925369928	0.978129084	-6.073312115	transition - early	G5E8Q8	Adgrf5	AGRF5_MOUSE Adhesion G protein-coupled receptor F5
234	Plasma_timeSeries	49	-0.056848851	9.452623086	-0.774480351	0.451815089	0.907309468	-5.953597828	transition - late	G5E8Q8	Adgrf5	AGRF5_MOUSE Adhesion G protein-coupled receptor F5
234	Urine_timeSeries	49	0.094791648	9.164431978	0.60260072	0.556321554	0.767857664	-6.516800151	late - early	G5E8Q8	Adgrf5	AGRF5_MOUSE Adhesion G protein-coupled receptor F5
234	Urine_timeSeries	49	0.287119771	9.164431978	1.353642606	0.197105968	0.616140688	-4.987592726	transition - early	G5E8Q8	Adgrf5	AGRF5_MOUSE Adhesion G protein-coupled receptor F5
234	Urine_timeSeries	49	0.192328122	9.164431978	0.884889536	0.391024374	0.829534922	-5.61323755	transition - late	G5E8Q8	Adgrf5	AGRF5_MOUSE Adhesion G protein-coupled receptor F5
236	Plasma_timeSeries	50	-0.306462826	7.86039736	-3.441913379	0.004519136	0.067291034	-2.365966901	late - early	O08529	Capn2	CAN2_MOUSE Calpain-2 catalytic subunit
236	Plasma_timeSeries	50	-0.318656095	7.86039736	-3.099381214	0.00867112	0.310320986	-2.481957384	transition - early	O08529	Capn2	CAN2_MOUSE Calpain-2 catalytic subunit
236	Plasma_timeSeries	50	-0.012193269	7.86039736	-0.11859679	0.907451392	0.977692685	-6.218618988	transition - late	O08529	Capn2	CAN2_MOUSE Calpain-2 catalytic subunit
236	Urine_timeSeries	50	0.043915662	7.467973287	0.209468657	0.839940768	0.933267519	-6.280547054	late - early	O08529	Capn2	CAN2_MOUSE Calpain-2 catalytic subunit
236	Urine_timeSeries	50		7.467973287					transition - early	O08529	Capn2	CAN2_MOUSE Calpain-2 catalytic subunit
236	Urine_timeSeries	50		7.467973287					transition - late	O08529	Capn2	CAN2_MOUSE Calpain-2 catalytic subunit
238	Plasma_timeSeries	51	-0.095281746	8.290520076	-1.167028333	0.263123661	0.588413902	-6.15697373	late - early	O08538	Angpt1	ANGP1_MOUSE Angiopoietin-1
238	Plasma_timeSeries	51	-0.256877435	8.290520076	-2.608759243	0.020920265	0.426700696	-3.299646982	transition - early	O08538	Angpt1	ANGP1_MOUSE Angiopoietin-1
238	Plasma_timeSeries	51	-0.161595689	8.290520076	-1.694931604	0.11270063	0.668766682	-4.913113058	transition - late	O08538	Angpt1	ANGP1_MOUSE Angiopoietin-1
238	Urine_timeSeries	51		6.808708386					late - early	O08538	Angpt1	ANGP1_MOUSE Angiopoietin-1
238	Urine_timeSeries	51		6.808708386					transition - early	O08538	Angpt1	ANGP1_MOUSE Angiopoietin-1
238	Urine_timeSeries	51		6.808708386					transition - late	O08538	Angpt1	ANGP1_MOUSE Angiopoietin-1
239	Plasma_timeSeries	52	0.039813064	7.910778652	0.307304164	0.763236489	0.919045122	-6.795551265	late - early	O08539;O08539-2	Bin1	BIN1_MOUSE Myc box-dependent-interacting protein 1;BIN1_MOUSE Isoform 2 of Myc box-dependent-interacting protein 1
239	Plasma_timeSeries	52	0.113677337	7.910778652	0.727533648	0.479156681	0.836099842	-5.81393042	transition - early	O08539;O08539-2	Bin1	BIN1_MOUSE Myc box-dependent-interacting protein 1;BIN1_MOUSE Isoform 2 of Myc box-dependent-interacting protein 1
239	Plasma_timeSeries	52	0.073864273	7.910778652	0.488233957	0.63311066	0.93081155	-6.134794881	transition - late	O08539;O08539-2	Bin1	BIN1_MOUSE Myc box-dependent-interacting protein 1;BIN1_MOUSE Isoform 2 of Myc box-dependent-interacting protein 1
239	Urine_timeSeries	52	0.030851071	8.071219967	0.110519128	0.913805021	0.957737955	-6.656563006	late - early	O08539;O08539-2	Bin1	BIN1_MOUSE Myc box-dependent-interacting protein 1;BIN1_MOUSE Isoform 2 of Myc box-dependent-interacting protein 1
239	Urine_timeSeries	52		8.071219967					transition - early	O08539;O08539-2	Bin1	BIN1_MOUSE Myc box-dependent-interacting protein 1;BIN1_MOUSE Isoform 2 of Myc box-dependent-interacting protein 1
239	Urine_timeSeries	52		8.071219967					transition - late	O08539;O08539-2	Bin1	BIN1_MOUSE Myc box-dependent-interacting protein 1;BIN1_MOUSE Isoform 2 of Myc box-dependent-interacting protein 1
240	Plasma_timeSeries	53							late - early	O08540	Msmb	MSMB_MOUSE Beta-microseminoprotein
240	Plasma_timeSeries	53							transition - early	O08540	Msmb	MSMB_MOUSE Beta-microseminoprotein
240	Plasma_timeSeries	53							transition - late	O08540	Msmb	MSMB_MOUSE Beta-microseminoprotein
240	Urine_timeSeries	53		9.260308028					late - early	O08540	Msmb	MSMB_MOUSE Beta-microseminoprotein
240	Urine_timeSeries	53	-1.11515191	9.260308028	-1.167439643	0.280579382	0.69579944	-4.951339132	transition - early	O08540	Msmb	MSMB_MOUSE Beta-microseminoprotein
240	Urine_timeSeries	53		9.260308028					transition - late	O08540	Msmb	MSMB_MOUSE Beta-microseminoprotein
241	Plasma_timeSeries	54							late - early	O08543;O08543-2	Efna5	EFNA5_MOUSE Ephrin-A5;EFNA5_MOUSE Isoform Short of Ephrin-A5
241	Plasma_timeSeries	54							transition - early	O08543;O08543-2	Efna5	EFNA5_MOUSE Ephrin-A5;EFNA5_MOUSE Isoform Short of Ephrin-A5
241	Plasma_timeSeries	54							transition - late	O08543;O08543-2	Efna5	EFNA5_MOUSE Ephrin-A5;EFNA5_MOUSE Isoform Short of Ephrin-A5
241	Urine_timeSeries	54		7.521811265					late - early	O08543;O08543-2	Efna5	EFNA5_MOUSE Ephrin-A5;EFNA5_MOUSE Isoform Short of Ephrin-A5
241	Urine_timeSeries	54		7.521811265					transition - early	O08543;O08543-2	Efna5	EFNA5_MOUSE Ephrin-A5;EFNA5_MOUSE Isoform Short of Ephrin-A5
241	Urine_timeSeries	54		7.521811265					transition - late	O08543;O08543-2	Efna5	EFNA5_MOUSE Ephrin-A5;EFNA5_MOUSE Isoform Short of Ephrin-A5
243	Plasma_timeSeries	55	-0.005148393	8.060169876	-0.059846216	0.953142893	0.981872981	-6.843581615	late - early	O08553	Dpysl2	DPYL2_MOUSE Dihydropyrimidinase-related protein 2
243	Plasma_timeSeries	55	-0.04530028	8.060169876	-0.436618585	0.669194874	0.897070541	-5.981636948	transition - early	O08553	Dpysl2	DPYL2_MOUSE Dihydropyrimidinase-related protein 2
243	Plasma_timeSeries	55	-0.040151887	8.060169876	-0.399688498	0.695551667	0.933336631	-6.174853946	transition - late	O08553	Dpysl2	DPYL2_MOUSE Dihydropyrimidinase-related protein 2
243	Urine_timeSeries	55	0.151066878	7.468867872	0.670851098	0.518921795	0.748180895	-6.119377049	late - early	O08553	Dpysl2	DPYL2_MOUSE Dihydropyrimidinase-related protein 2
243	Urine_timeSeries	55	-0.110271308	7.468867872	-0.489687938	0.635903666	0.878329791	-5.654644345	transition - early	O08553	Dpysl2	DPYL2_MOUSE Dihydropyrimidinase-related protein 2
243	Urine_timeSeries	55	-0.261338186	7.468867872	-1.005056288	0.340758127	0.794270778	-5.346010973	transition - late	O08553	Dpysl2	DPYL2_MOUSE Dihydropyrimidinase-related protein 2
244	Plasma_timeSeries	56		7.183863464					late - early	O08582	Gtpbp1	GTPB1_MOUSE GTP-binding protein 1
244	Plasma_timeSeries	56		7.183863464					transition - early	O08582	Gtpbp1	GTPB1_MOUSE GTP-binding protein 1
244	Plasma_timeSeries	56		7.183863464					transition - late	O08582	Gtpbp1	GTPB1_MOUSE GTP-binding protein 1
244	Urine_timeSeries	56							late - early	O08582	Gtpbp1	GTPB1_MOUSE GTP-binding protein 1
244	Urine_timeSeries	56							transition - early	O08582	Gtpbp1	GTPB1_MOUSE GTP-binding protein 1
244	Urine_timeSeries	56							transition - late	O08582	Gtpbp1	GTPB1_MOUSE GTP-binding protein 1
245	Plasma_timeSeries	57		8.812537981					late - early	O08583;Q9JJW6;O08583-2;Q9JJW6-2	Alyref	THOC4_MOUSE THO complex subunit 4;ALRF2_MOUSE Aly/REF export factor 2;THOC4_MOUSE Isoform 2 of THO complex subunit 4;ALRF2_MOUSE Isoform 2 of Aly/REF export factor 2
245	Plasma_timeSeries	57		8.812537981					transition - early	O08583;Q9JJW6;O08583-2;Q9JJW6-2	Alyref	THOC4_MOUSE THO complex subunit 4;ALRF2_MOUSE Aly/REF export factor 2;THOC4_MOUSE Isoform 2 of THO complex subunit 4;ALRF2_MOUSE Isoform 2 of Aly/REF export factor 2
245	Plasma_timeSeries	57		8.812537981					transition - late	O08583;Q9JJW6;O08583-2;Q9JJW6-2	Alyref	THOC4_MOUSE THO complex subunit 4;ALRF2_MOUSE Aly/REF export factor 2;THOC4_MOUSE Isoform 2 of THO complex subunit 4;ALRF2_MOUSE Isoform 2 of Aly/REF export factor 2
245	Urine_timeSeries	57							late - early	O08583;Q9JJW6;O08583-2;Q9JJW6-2	Alyref	THOC4_MOUSE THO complex subunit 4;ALRF2_MOUSE Aly/REF export factor 2;THOC4_MOUSE Isoform 2 of THO complex subunit 4;ALRF2_MOUSE Isoform 2 of Aly/REF export factor 2
245	Urine_timeSeries	57							transition - early	O08583;Q9JJW6;O08583-2;Q9JJW6-2	Alyref	THOC4_MOUSE THO complex subunit 4;ALRF2_MOUSE Aly/REF export factor 2;THOC4_MOUSE Isoform 2 of THO complex subunit 4;ALRF2_MOUSE Isoform 2 of Aly/REF export factor 2
245	Urine_timeSeries	57							transition - late	O08583;Q9JJW6;O08583-2;Q9JJW6-2	Alyref	THOC4_MOUSE THO complex subunit 4;ALRF2_MOUSE Aly/REF export factor 2;THOC4_MOUSE Isoform 2 of THO complex subunit 4;ALRF2_MOUSE Isoform 2 of Aly/REF export factor 2
247	Plasma_timeSeries	58	-0.22790307	7.567800845	-1.07315037	0.348294311	0.661380021	-5.552926551	late - early	O08663	Metap2	MAP2_MOUSE Methionine aminopeptidase 2
247	Plasma_timeSeries	58		7.567800845					transition - early	O08663	Metap2	MAP2_MOUSE Methionine aminopeptidase 2
247	Plasma_timeSeries	58		7.567800845					transition - late	O08663	Metap2	MAP2_MOUSE Methionine aminopeptidase 2
247	Urine_timeSeries	58							late - early	O08663	Metap2	MAP2_MOUSE Methionine aminopeptidase 2
247	Urine_timeSeries	58							transition - early	O08663	Metap2	MAP2_MOUSE Methionine aminopeptidase 2
247	Urine_timeSeries	58							transition - late	O08663	Metap2	MAP2_MOUSE Methionine aminopeptidase 2
248	Plasma_timeSeries	59							late - early	O08665	Sema3a	SEM3A_MOUSE Semaphorin-3A
248	Plasma_timeSeries	59							transition - early	O08665	Sema3a	SEM3A_MOUSE Semaphorin-3A
248	Plasma_timeSeries	59							transition - late	O08665	Sema3a	SEM3A_MOUSE Semaphorin-3A
248	Urine_timeSeries	59		7.596144422					late - early	O08665	Sema3a	SEM3A_MOUSE Semaphorin-3A
248	Urine_timeSeries	59		7.596144422					transition - early	O08665	Sema3a	SEM3A_MOUSE Semaphorin-3A
248	Urine_timeSeries	59		7.596144422					transition - late	O08665	Sema3a	SEM3A_MOUSE Semaphorin-3A
249	Plasma_timeSeries	60	0.209256276	11.37979794	3.829974141	0.001909171	0.040896454	-1.583102111	late - early	O08677;O08677-3	Kng1	KNG1_MOUSE Kininogen-1;KNG1_MOUSE Isoform 3 of Kininogen-1
249	Plasma_timeSeries	60	-0.002061504	11.37979794	-0.031285123	0.975493646	0.9908576	-6.077444974	transition - early	O08677;O08677-3	Kng1	KNG1_MOUSE Kininogen-1;KNG1_MOUSE Isoform 3 of Kininogen-1
249	Plasma_timeSeries	60	-0.211317779	11.37979794	-3.312105043	0.005275137	0.25694311	-2.143240194	transition - late	O08677;O08677-3	Kng1	KNG1_MOUSE Kininogen-1;KNG1_MOUSE Isoform 3 of Kininogen-1
249	Urine_timeSeries	60	0.147765745	8.611221597	0.712480439	0.487765297	0.72041216	-6.442883523	late - early	O08677;O08677-3	Kng1	KNG1_MOUSE Kininogen-1;KNG1_MOUSE Isoform 3 of Kininogen-1
249	Urine_timeSeries	60	0.381483636	8.611221597	1.364132125	0.193858892	0.615912753	-4.975378778	transition - early	O08677;O08677-3	Kng1	KNG1_MOUSE Kininogen-1;KNG1_MOUSE Isoform 3 of Kininogen-1
249	Urine_timeSeries	60	0.233717891	8.611221597	0.815601157	0.428261764	0.848657449	-5.669425497	transition - late	O08677;O08677-3	Kng1	KNG1_MOUSE Kininogen-1;KNG1_MOUSE Isoform 3 of Kininogen-1
250	Plasma_timeSeries	61	-0.152458404	9.561947884	-0.697195908	0.541079699	0.806401573	-5.734081202	late - early	O08677-2	Kng1|SWISS-PROT:O08677-2	KNG1_MOUSE Isoform LMW of Kininogen-1
250	Plasma_timeSeries	61	-0.190057801	9.561947884	-0.869138846	0.455324635	0.826734668	-5.112376438	transition - early	O08677-2	Kng1|SWISS-PROT:O08677-2	KNG1_MOUSE Isoform LMW of Kininogen-1
250	Plasma_timeSeries	61	-0.037599397	9.561947884	-0.171942938	0.87558408	0.971117447	-5.59760685	transition - late	O08677-2	Kng1|SWISS-PROT:O08677-2	KNG1_MOUSE Isoform LMW of Kininogen-1
250	Urine_timeSeries	61		9.834407202					late - early	O08677-2	Kng1|SWISS-PROT:O08677-2	KNG1_MOUSE Isoform LMW of Kininogen-1
250	Urine_timeSeries	61	0.731374618	9.834407202	1.674681406	0.143955412	0.575134741	-4.425293588	transition - early	O08677-2	Kng1|SWISS-PROT:O08677-2	KNG1_MOUSE Isoform LMW of Kininogen-1
250	Urine_timeSeries	61		9.834407202					transition - late	O08677-2	Kng1|SWISS-PROT:O08677-2	KNG1_MOUSE Isoform LMW of Kininogen-1
251	Plasma_timeSeries	62							late - early	O08688	Capn5	CAN5_MOUSE Calpain-5
251	Plasma_timeSeries	62							transition - early	O08688	Capn5	CAN5_MOUSE Calpain-5
251	Plasma_timeSeries	62							transition - late	O08688	Capn5	CAN5_MOUSE Calpain-5
251	Urine_timeSeries	62		7.37419605					late - early	O08688	Capn5	CAN5_MOUSE Calpain-5
251	Urine_timeSeries	62	0.0998965	7.37419605	0.533233849	0.608133775	0.8706879	-5.631543356	transition - early	O08688	Capn5	CAN5_MOUSE Calpain-5
251	Urine_timeSeries	62		7.37419605					transition - late	O08688	Capn5	CAN5_MOUSE Calpain-5
252	Plasma_timeSeries	63	0.021826094	7.99771093	0.246431087	0.809004883	0.927927744	-6.81333341	late - early	O08689	Mstn	GDF8_MOUSE Growth/differentiation factor 8
252	Plasma_timeSeries	63	0.026899958	7.99771093	0.251829976	0.804913298	0.944864562	-6.04574939	transition - early	O08689	Mstn	GDF8_MOUSE Growth/differentiation factor 8
252	Plasma_timeSeries	63	0.005073864	7.99771093	0.049057906	0.961581626	0.99148111	-6.255736218	transition - late	O08689	Mstn	GDF8_MOUSE Growth/differentiation factor 8
252	Urine_timeSeries	63							late - early	O08689	Mstn	GDF8_MOUSE Growth/differentiation factor 8
252	Urine_timeSeries	63							transition - early	O08689	Mstn	GDF8_MOUSE Growth/differentiation factor 8
252	Urine_timeSeries	63							transition - late	O08689	Mstn	GDF8_MOUSE Growth/differentiation factor 8
253	Plasma_timeSeries	64							late - early	O08692	Ngp	NGP_MOUSE Neutrophilic granule protein
253	Plasma_timeSeries	64							transition - early	O08692	Ngp	NGP_MOUSE Neutrophilic granule protein
253	Plasma_timeSeries	64							transition - late	O08692	Ngp	NGP_MOUSE Neutrophilic granule protein
253	Urine_timeSeries	64		8.908836995					late - early	O08692	Ngp	NGP_MOUSE Neutrophilic granule protein
253	Urine_timeSeries	64		8.908836995					transition - early	O08692	Ngp	NGP_MOUSE Neutrophilic granule protein
253	Urine_timeSeries	64		8.908836995					transition - late	O08692	Ngp	NGP_MOUSE Neutrophilic granule protein
254	Plasma_timeSeries	65	0.031827327	8.785604018	0.342297792	0.737324654	0.907684643	-6.783584031	late - early	O08709	Prdx6	PRDX6_MOUSE Peroxiredoxin-6
254	Plasma_timeSeries	65	-0.105261126	8.785604018	-0.938659955	0.364170794	0.762402639	-5.644130278	transition - early	O08709	Prdx6	PRDX6_MOUSE Peroxiredoxin-6
254	Plasma_timeSeries	65	-0.137088454	8.785604018	-1.26257015	0.227825561	0.798035789	-5.478697624	transition - late	O08709	Prdx6	PRDX6_MOUSE Peroxiredoxin-6
254	Urine_timeSeries	65	-0.719976752	8.686909868	-1.918002734	0.075545745	0.25415081	-4.984288523	late - early	O08709	Prdx6	PRDX6_MOUSE Peroxiredoxin-6
254	Urine_timeSeries	65	-0.870290144	8.686909868	-1.719396975	0.107358981	0.515944195	-4.523315867	transition - early	O08709	Prdx6	PRDX6_MOUSE Peroxiredoxin-6
254	Urine_timeSeries	65	-0.150313392	8.686909868	-0.289811168	0.776169582	0.963204068	-5.953737678	transition - late	O08709	Prdx6	PRDX6_MOUSE Peroxiredoxin-6
257	Plasma_timeSeries	66	0.07625086	9.041224688	1.040885979	0.315961508	0.634521383	-6.292496907	late - early	O08742	Gp5	GPV_MOUSE Platelet glycoprotein V
257	Plasma_timeSeries	66	0.024009646	9.041224688	0.271756864	0.789863877	0.940894522	-6.040467916	transition - early	O08742	Gp5	GPV_MOUSE Platelet glycoprotein V
257	Plasma_timeSeries	66	-0.052241214	9.041224688	-0.610692217	0.551407323	0.93081155	-6.066768642	transition - late	O08742	Gp5	GPV_MOUSE Platelet glycoprotein V
257	Urine_timeSeries	66							late - early	O08742	Gp5	GPV_MOUSE Platelet glycoprotein V
257	Urine_timeSeries	66							transition - early	O08742	Gp5	GPV_MOUSE Platelet glycoprotein V
257	Urine_timeSeries	66							transition - late	O08742	Gp5	GPV_MOUSE Platelet glycoprotein V
258	Plasma_timeSeries	67	0.094023869	8.000858595	0.415684128	0.690646812	0.884981334	-6.151065233	late - early	O08749	Dld	DLDH_MOUSE Dihydrolipoyl dehydrogenase, mitochondrial
258	Plasma_timeSeries	67	-0.076684151	8.000858595	-0.437678602	0.675397701	0.901293429	-5.817094809	transition - early	O08749	Dld	DLDH_MOUSE Dihydrolipoyl dehydrogenase, mitochondrial
258	Plasma_timeSeries	67	-0.17070802	8.000858595	-0.688951463	0.51402476	0.908894935	-5.506298815	transition - late	O08749	Dld	DLDH_MOUSE Dihydrolipoyl dehydrogenase, mitochondrial
258	Urine_timeSeries	67	-0.267450558	7.729610621	-1.593837807	0.136679319	0.367281428	-5.436708394	late - early	O08749	Dld	DLDH_MOUSE Dihydrolipoyl dehydrogenase, mitochondrial
258	Urine_timeSeries	67	0.072374262	7.729610621	0.249014212	0.807515716	0.952475434	-5.537349183	transition - early	O08749	Dld	DLDH_MOUSE Dihydrolipoyl dehydrogenase, mitochondrial
258	Urine_timeSeries	67	0.339824819	7.729610621	1.169216899	0.264777019	0.732148395	-5.119897902	transition - late	O08749	Dld	DLDH_MOUSE Dihydrolipoyl dehydrogenase, mitochondrial
259	Plasma_timeSeries	68							late - early	O08756	Hsd17b10	HCD2_MOUSE 3-hydroxyacyl-CoA dehydrogenase type-2
259	Plasma_timeSeries	68							transition - early	O08756	Hsd17b10	HCD2_MOUSE 3-hydroxyacyl-CoA dehydrogenase type-2
259	Plasma_timeSeries	68							transition - late	O08756	Hsd17b10	HCD2_MOUSE 3-hydroxyacyl-CoA dehydrogenase type-2
259	Urine_timeSeries	68		7.668600933					late - early	O08756	Hsd17b10	HCD2_MOUSE 3-hydroxyacyl-CoA dehydrogenase type-2
259	Urine_timeSeries	68		7.668600933					transition - early	O08756	Hsd17b10	HCD2_MOUSE 3-hydroxyacyl-CoA dehydrogenase type-2
259	Urine_timeSeries	68		7.668600933					transition - late	O08756	Hsd17b10	HCD2_MOUSE 3-hydroxyacyl-CoA dehydrogenase type-2
261	Plasma_timeSeries	69	-0.18010127	7.920632879	-0.879739393	0.39672349	0.699607855	-6.291997839	late - early	O08795;O08795-2	Prkcsh	GLU2B_MOUSE Glucosidase 2 subunit beta;GLU2B_MOUSE Isoform 2 of Glucosidase 2 subunit beta
261	Plasma_timeSeries	69	-0.187312245	7.920632879	-0.792381022	0.443920482	0.82382691	-5.662454387	transition - early	O08795;O08795-2	Prkcsh	GLU2B_MOUSE Glucosidase 2 subunit beta;GLU2B_MOUSE Isoform 2 of Glucosidase 2 subunit beta
261	Plasma_timeSeries	69	-0.007210975	7.920632879	-0.0352234	0.972495848	0.99244906	-6.256331713	transition - late	O08795;O08795-2	Prkcsh	GLU2B_MOUSE Glucosidase 2 subunit beta;GLU2B_MOUSE Isoform 2 of Glucosidase 2 subunit beta
261	Urine_timeSeries	69	-0.341658455	7.929510511	-2.530494315	0.026211949	0.131249737	-3.839220349	late - early	O08795;O08795-2	Prkcsh	GLU2B_MOUSE Glucosidase 2 subunit beta;GLU2B_MOUSE Isoform 2 of Glucosidase 2 subunit beta
261	Urine_timeSeries	69	-0.114473492	7.929510511	-0.734258115	0.47674425	0.805891806	-5.566265528	transition - early	O08795;O08795-2	Prkcsh	GLU2B_MOUSE Glucosidase 2 subunit beta;GLU2B_MOUSE Isoform 2 of Glucosidase 2 subunit beta
261	Urine_timeSeries	69	0.227184963	7.929510511	1.303372045	0.216641421	0.682486931	-5.119316817	transition - late	O08795;O08795-2	Prkcsh	GLU2B_MOUSE Glucosidase 2 subunit beta;GLU2B_MOUSE Isoform 2 of Glucosidase 2 subunit beta
262	Plasma_timeSeries	70	-0.202024341	8.046851588	-2.377340219	0.033898026	0.218048229	-4.357758252	late - early	O08807	Prdx4	PRDX4_MOUSE Peroxiredoxin-4
262	Plasma_timeSeries	70	-0.254793597	8.046851588	-2.170015546	0.049611615	0.44272514	-3.956694183	transition - early	O08807	Prdx4	PRDX4_MOUSE Peroxiredoxin-4
262	Plasma_timeSeries	70	-0.052769257	8.046851588	-0.460521552	0.652933353	0.93081155	-6.011083424	transition - late	O08807	Prdx4	PRDX4_MOUSE Peroxiredoxin-4
262	Urine_timeSeries	70							late - early	O08807	Prdx4	PRDX4_MOUSE Peroxiredoxin-4
262	Urine_timeSeries	70							transition - early	O08807	Prdx4	PRDX4_MOUSE Peroxiredoxin-4
262	Urine_timeSeries	70							transition - late	O08807	Prdx4	PRDX4_MOUSE Peroxiredoxin-4
264	Plasma_timeSeries	71		7.235276889					late - early	O08810	Eftud2	U5S1_MOUSE 116 kDa U5 small nuclear ribonucleoprotein component
264	Plasma_timeSeries	71	0.108381049	7.235276889	0.653281935	0.552017684	0.857305573	-5.384587671	transition - early	O08810	Eftud2	U5S1_MOUSE 116 kDa U5 small nuclear ribonucleoprotein component
264	Plasma_timeSeries	71		7.235276889					transition - late	O08810	Eftud2	U5S1_MOUSE 116 kDa U5 small nuclear ribonucleoprotein component
264	Urine_timeSeries	71							late - early	O08810	Eftud2	U5S1_MOUSE 116 kDa U5 small nuclear ribonucleoprotein component
264	Urine_timeSeries	71							transition - early	O08810	Eftud2	U5S1_MOUSE 116 kDa U5 small nuclear ribonucleoprotein component
264	Urine_timeSeries	71							transition - late	O08810	Eftud2	U5S1_MOUSE 116 kDa U5 small nuclear ribonucleoprotein component
265	Plasma_timeSeries	72							late - early	O08832	Galnt4	GALT4_MOUSE Polypeptide N-acetylgalactosaminyltransferase 4
265	Plasma_timeSeries	72							transition - early	O08832	Galnt4	GALT4_MOUSE Polypeptide N-acetylgalactosaminyltransferase 4
265	Plasma_timeSeries	72							transition - late	O08832	Galnt4	GALT4_MOUSE Polypeptide N-acetylgalactosaminyltransferase 4
265	Urine_timeSeries	72		7.938865967					late - early	O08832	Galnt4	GALT4_MOUSE Polypeptide N-acetylgalactosaminyltransferase 4
265	Urine_timeSeries	72		7.938865967					transition - early	O08832	Galnt4	GALT4_MOUSE Polypeptide N-acetylgalactosaminyltransferase 4
265	Urine_timeSeries	72		7.938865967					transition - late	O08832	Galnt4	GALT4_MOUSE Polypeptide N-acetylgalactosaminyltransferase 4
268	Plasma_timeSeries	73							late - early	O08912	Galnt1	GALT1_MOUSE Polypeptide N-acetylgalactosaminyltransferase 1
268	Plasma_timeSeries	73							transition - early	O08912	Galnt1	GALT1_MOUSE Polypeptide N-acetylgalactosaminyltransferase 1
268	Plasma_timeSeries	73							transition - late	O08912	Galnt1	GALT1_MOUSE Polypeptide N-acetylgalactosaminyltransferase 1
268	Urine_timeSeries	73		7.348593466					late - early	O08912	Galnt1	GALT1_MOUSE Polypeptide N-acetylgalactosaminyltransferase 1
268	Urine_timeSeries	73		7.348593466					transition - early	O08912	Galnt1	GALT1_MOUSE Polypeptide N-acetylgalactosaminyltransferase 1
268	Urine_timeSeries	73		7.348593466					transition - late	O08912	Galnt1	GALT1_MOUSE Polypeptide N-acetylgalactosaminyltransferase 1
270	Plasma_timeSeries	74							late - early	O08970-3;O08970-2;O08970	Tuft1|SWISS-PROT:O08970-3	TUFT1_MOUSE Isoform 3 of Tuftelin;TUFT1_MOUSE Isoform 2 of Tuftelin;TUFT1_MOUSE Tuftelin
270	Plasma_timeSeries	74							transition - early	O08970-3;O08970-2;O08970	Tuft1|SWISS-PROT:O08970-3	TUFT1_MOUSE Isoform 3 of Tuftelin;TUFT1_MOUSE Isoform 2 of Tuftelin;TUFT1_MOUSE Tuftelin
270	Plasma_timeSeries	74							transition - late	O08970-3;O08970-2;O08970	Tuft1|SWISS-PROT:O08970-3	TUFT1_MOUSE Isoform 3 of Tuftelin;TUFT1_MOUSE Isoform 2 of Tuftelin;TUFT1_MOUSE Tuftelin
270	Urine_timeSeries	74		7.210454498					late - early	O08970-3;O08970-2;O08970	Tuft1|SWISS-PROT:O08970-3	TUFT1_MOUSE Isoform 3 of Tuftelin;TUFT1_MOUSE Isoform 2 of Tuftelin;TUFT1_MOUSE Tuftelin
270	Urine_timeSeries	74		7.210454498					transition - early	O08970-3;O08970-2;O08970	Tuft1|SWISS-PROT:O08970-3	TUFT1_MOUSE Isoform 3 of Tuftelin;TUFT1_MOUSE Isoform 2 of Tuftelin;TUFT1_MOUSE Tuftelin
270	Urine_timeSeries	74		7.210454498					transition - late	O08970-3;O08970-2;O08970	Tuft1|SWISS-PROT:O08970-3	TUFT1_MOUSE Isoform 3 of Tuftelin;TUFT1_MOUSE Isoform 2 of Tuftelin;TUFT1_MOUSE Tuftelin
271	Plasma_timeSeries	75	-1.469281688	8.06587574	-6.719060103	0.00939455	0.105236196	-1.959555956	late - early	O08976	Pbsn	PBAS_MOUSE Probasin
271	Plasma_timeSeries	75		8.06587574					transition - early	O08976	Pbsn	PBAS_MOUSE Probasin
271	Plasma_timeSeries	75		8.06587574					transition - late	O08976	Pbsn	PBAS_MOUSE Probasin
271	Urine_timeSeries	75	-2.532894069	8.998960383	-2.177982934	0.065128849	0.232755559	-4.165459439	late - early	O08976	Pbsn	PBAS_MOUSE Probasin
271	Urine_timeSeries	75	-2.365996708	8.998960383	-2.034471364	0.080628838	0.471223062	-4.024008867	transition - early	O08976	Pbsn	PBAS_MOUSE Probasin
271	Urine_timeSeries	75	0.166897361	8.998960383	0.113455858	0.912797195	0.983675466	-5.518168757	transition - late	O08976	Pbsn	PBAS_MOUSE Probasin
272	Plasma_timeSeries	76							late - early	O08992	Sdcbp	SDCB1_MOUSE Syntenin-1
272	Plasma_timeSeries	76							transition - early	O08992	Sdcbp	SDCB1_MOUSE Syntenin-1
272	Plasma_timeSeries	76							transition - late	O08992	Sdcbp	SDCB1_MOUSE Syntenin-1
272	Urine_timeSeries	76	0.178966196	8.569595023	1.815539217	0.090715327	0.281925492	-5.1455715	late - early	O08992	Sdcbp	SDCB1_MOUSE Syntenin-1
272	Urine_timeSeries	76	0.22460487	8.569595023	1.689799352	0.112997197	0.518610929	-4.563604983	transition - early	O08992	Sdcbp	SDCB1_MOUSE Syntenin-1
272	Urine_timeSeries	76	0.045638673	8.569595023	0.335084496	0.742483525	0.949096373	-5.93961493	transition - late	O08992	Sdcbp	SDCB1_MOUSE Syntenin-1
273	Plasma_timeSeries	77	-0.097151412	8.169308225	-0.99513606	0.338265913	0.655591554	-6.337061742	late - early	O08997	Atox1	ATOX1_MOUSE Copper transport protein ATOX1
273	Plasma_timeSeries	77	0.041550647	8.169308225	0.308033417	0.763054151	0.934871831	-5.902378617	transition - early	O08997	Atox1	ATOX1_MOUSE Copper transport protein ATOX1
273	Plasma_timeSeries	77	0.138702059	8.169308225	1.05365298	0.311689457	0.838908769	-5.573393133	transition - late	O08997	Atox1	ATOX1_MOUSE Copper transport protein ATOX1
273	Urine_timeSeries	77	-0.600733087	9.571874893	-3.450759195	0.00385141	0.043776797	-2.174717633	late - early	O08997	Atox1	ATOX1_MOUSE Copper transport protein ATOX1
273	Urine_timeSeries	77	0.111448867	9.571874893	0.474777471	0.642199413	0.878682875	-5.717501095	transition - early	O08997	Atox1	ATOX1_MOUSE Copper transport protein ATOX1
273	Urine_timeSeries	77	0.712181953	9.571874893	2.960811516	0.010237186	0.242866253	-2.624071837	transition - late	O08997	Atox1	ATOX1_MOUSE Copper transport protein ATOX1
274	Plasma_timeSeries	78	0.184807615	8.335768367	0.722181431	0.483278347	0.762380959	-6.530188996	late - early	O09043	Napsa	NAPSA_MOUSE Napsin-A
274	Plasma_timeSeries	78	-0.222851882	8.335768367	-0.754177192	0.464507022	0.826734668	-5.793609288	transition - early	O09043	Napsa	NAPSA_MOUSE Napsin-A
274	Plasma_timeSeries	78	-0.407659497	8.335768367	-1.379604657	0.191532116	0.795198048	-5.3085665	transition - late	O09043	Napsa	NAPSA_MOUSE Napsin-A
274	Urine_timeSeries	78	-0.668871446	10.34048961	-4.019835013	0.001243877	0.020542822	-1.063458179	late - early	O09043	Napsa	NAPSA_MOUSE Napsin-A
274	Urine_timeSeries	78	-0.326268605	10.34048961	-1.454193512	0.167741345	0.581813878	-4.867672401	transition - early	O09043	Napsa	NAPSA_MOUSE Napsin-A
274	Urine_timeSeries	78	0.342602841	10.34048961	1.490195432	0.15815229	0.615868865	-4.963433717	transition - late	O09043	Napsa	NAPSA_MOUSE Napsin-A
276	Plasma_timeSeries	79	-0.155504965	8.067339436	-0.788525628	0.446084454	0.730119461	-6.42011896	late - early	O09049	Reg3g	REG3G_MOUSE Regenerating islet-derived protein 3-gamma
276	Plasma_timeSeries	79	0.189073892	8.067339436	0.880663527	0.396243127	0.790478265	-5.692017663	transition - early	O09049	Reg3g	REG3G_MOUSE Regenerating islet-derived protein 3-gamma
276	Plasma_timeSeries	79	0.344578857	8.067339436	1.53464539	0.151478024	0.74091134	-5.071492582	transition - late	O09049	Reg3g	REG3G_MOUSE Regenerating islet-derived protein 3-gamma
276	Urine_timeSeries	79							late - early	O09049	Reg3g	REG3G_MOUSE Regenerating islet-derived protein 3-gamma
276	Urine_timeSeries	79							transition - early	O09049	Reg3g	REG3G_MOUSE Regenerating islet-derived protein 3-gamma
276	Urine_timeSeries	79							transition - late	O09049	Reg3g	REG3G_MOUSE Regenerating islet-derived protein 3-gamma
277	Plasma_timeSeries	80	0.188550832	8.437663764	1.137975098	0.277914613	0.600830065	-6.087284474	late - early	O09051	Guca2b	GUC2B_MOUSE Guanylate cyclase activator 2B
277	Plasma_timeSeries	80	-0.004537632	8.437663764	-0.024053673	0.981215467	0.99213653	-6.035250048	transition - early	O09051	Guca2b	GUC2B_MOUSE Guanylate cyclase activator 2B
277	Plasma_timeSeries	80	-0.193088464	8.437663764	-1.070452807	0.306017556	0.836424864	-5.656386162	transition - late	O09051	Guca2b	GUC2B_MOUSE Guanylate cyclase activator 2B
277	Urine_timeSeries	80	-1.003259213	8.768357381	-3.650762091	0.002584462	0.033940528	-1.783916654	late - early	O09051	Guca2b	GUC2B_MOUSE Guanylate cyclase activator 2B
277	Urine_timeSeries	80	0.204585881	8.768357381	0.552112245	0.589497265	0.861718062	-5.679380265	transition - early	O09051	Guca2b	GUC2B_MOUSE Guanylate cyclase activator 2B
277	Urine_timeSeries	80	1.207845094	8.768357381	3.181033996	0.006601114	0.22597814	-2.232124112	transition - late	O09051	Guca2b	GUC2B_MOUSE Guanylate cyclase activator 2B
278	Plasma_timeSeries	81	-0.07718359	8.558327669	-0.917416289	0.374803074	0.679283755	-6.412265172	late - early	O09061	Psmb1	PSB1_MOUSE Proteasome subunit beta type-1
278	Plasma_timeSeries	81	-0.137472046	8.558327669	-1.354853135	0.197399654	0.664185159	-5.204320947	transition - early	O09061	Psmb1	PSB1_MOUSE Proteasome subunit beta type-1
278	Plasma_timeSeries	81	-0.060288456	8.558327669	-0.613657927	0.549501872	0.93081155	-6.064942506	transition - late	O09061	Psmb1	PSB1_MOUSE Proteasome subunit beta type-1
278	Urine_timeSeries	81	-0.13892278	7.569024434	-0.613236474	0.558763074	0.769976929	-6.102746029	late - early	O09061	Psmb1	PSB1_MOUSE Proteasome subunit beta type-1
278	Urine_timeSeries	81	-0.00324841	7.569024434	-0.01068782	0.991765372	0.998654845	-5.472002446	transition - early	O09061	Psmb1	PSB1_MOUSE Proteasome subunit beta type-1
278	Urine_timeSeries	81	0.13567437	7.569024434	0.473469855	0.650029414	0.929361967	-5.588556331	transition - late	O09061	Psmb1	PSB1_MOUSE Proteasome subunit beta type-1
279	Plasma_timeSeries	82	-0.204957756	8.96375593	-1.439900239	0.184926048	0.494080317	-5.673128667	late - early	O09114-2;O09114	Ptgds|SWISS-PROT:O09114-2	PTGDS_MOUSE Isoform 2 of Prostaglandin-H2 D-isomerase;PTGDS_MOUSE Prostaglandin-H2 D-isomerase
279	Plasma_timeSeries	82		8.96375593					transition - early	O09114-2;O09114	Ptgds|SWISS-PROT:O09114-2	PTGDS_MOUSE Isoform 2 of Prostaglandin-H2 D-isomerase;PTGDS_MOUSE Prostaglandin-H2 D-isomerase
279	Plasma_timeSeries	82		8.96375593					transition - late	O09114-2;O09114	Ptgds|SWISS-PROT:O09114-2	PTGDS_MOUSE Isoform 2 of Prostaglandin-H2 D-isomerase;PTGDS_MOUSE Prostaglandin-H2 D-isomerase
279	Urine_timeSeries	82	0.248166165	10.73268135	1.488757437	0.158526295	0.398926182	-5.621021105	late - early	O09114-2;O09114	Ptgds|SWISS-PROT:O09114-2	PTGDS_MOUSE Isoform 2 of Prostaglandin-H2 D-isomerase;PTGDS_MOUSE Prostaglandin-H2 D-isomerase
279	Urine_timeSeries	82	-0.001916023	10.73268135	-0.008524392	0.993317775	0.999055759	-5.826929974	transition - early	O09114-2;O09114	Ptgds|SWISS-PROT:O09114-2	PTGDS_MOUSE Isoform 2 of Prostaglandin-H2 D-isomerase;PTGDS_MOUSE Prostaglandin-H2 D-isomerase
279	Urine_timeSeries	82	-0.250082187	10.73268135	-1.085802482	0.295741987	0.754725897	-5.427826289	transition - late	O09114-2;O09114	Ptgds|SWISS-PROT:O09114-2	PTGDS_MOUSE Isoform 2 of Prostaglandin-H2 D-isomerase;PTGDS_MOUSE Prostaglandin-H2 D-isomerase
280	Plasma_timeSeries	83							late - early	O09116	Sprr3	SPRR3_MOUSE Small proline-rich protein 3
280	Plasma_timeSeries	83							transition - early	O09116	Sprr3	SPRR3_MOUSE Small proline-rich protein 3
280	Plasma_timeSeries	83							transition - late	O09116	Sprr3	SPRR3_MOUSE Small proline-rich protein 3
280	Urine_timeSeries	83		8.260486452					late - early	O09116	Sprr3	SPRR3_MOUSE Small proline-rich protein 3
280	Urine_timeSeries	83		8.260486452					transition - early	O09116	Sprr3	SPRR3_MOUSE Small proline-rich protein 3
280	Urine_timeSeries	83		8.260486452					transition - late	O09116	Sprr3	SPRR3_MOUSE Small proline-rich protein 3
282	Plasma_timeSeries	84							late - early	O09118	Ntn1	NET1_MOUSE Netrin-1
282	Plasma_timeSeries	84							transition - early	O09118	Ntn1	NET1_MOUSE Netrin-1
282	Plasma_timeSeries	84							transition - late	O09118	Ntn1	NET1_MOUSE Netrin-1
282	Urine_timeSeries	84		7.444056636					late - early	O09118	Ntn1	NET1_MOUSE Netrin-1
282	Urine_timeSeries	84		7.444056636					transition - early	O09118	Ntn1	NET1_MOUSE Netrin-1
282	Urine_timeSeries	84		7.444056636					transition - late	O09118	Ntn1	NET1_MOUSE Netrin-1
283	Plasma_timeSeries	85	-0.142083588	8.403306802	-0.885380958	0.391236443	0.695904115	-6.441170824	late - early	O09131	Gsto1	GSTO1_MOUSE Glutathione S-transferase omega-1
283	Plasma_timeSeries	85	0.078080461	8.403306802	0.403427018	0.692864072	0.911216558	-5.995635522	transition - early	O09131	Gsto1	GSTO1_MOUSE Glutathione S-transferase omega-1
283	Plasma_timeSeries	85	0.220164048	8.403306802	1.174852588	0.26008287	0.822993416	-5.57805486	transition - late	O09131	Gsto1	GSTO1_MOUSE Glutathione S-transferase omega-1
283	Urine_timeSeries	85	1.383873957	8.698478432	3.443321087	0.004792302	0.051718902	-2.24318602	late - early	O09131	Gsto1	GSTO1_MOUSE Glutathione S-transferase omega-1
283	Urine_timeSeries	85	1.414536004	8.698478432	2.726281	0.018237911	0.297556691	-3.006151955	transition - early	O09131	Gsto1	GSTO1_MOUSE Glutathione S-transferase omega-1
283	Urine_timeSeries	85	0.030662047	8.698478432	0.061170124	0.952219941	0.991376395	-5.993939743	transition - late	O09131	Gsto1	GSTO1_MOUSE Glutathione S-transferase omega-1
284	Plasma_timeSeries	86							late - early	O09133	Smr2	SMR2A_MOUSE Submaxillary gland androgen-regulated protein 2, isoform alpha
284	Plasma_timeSeries	86							transition - early	O09133	Smr2	SMR2A_MOUSE Submaxillary gland androgen-regulated protein 2, isoform alpha
284	Plasma_timeSeries	86							transition - late	O09133	Smr2	SMR2A_MOUSE Submaxillary gland androgen-regulated protein 2, isoform alpha
284	Urine_timeSeries	86		9.470982822					late - early	O09133	Smr2	SMR2A_MOUSE Submaxillary gland androgen-regulated protein 2, isoform alpha
284	Urine_timeSeries	86	-1.737270291	9.470982822	-3.698583523	0.004028149	0.247121349	-1.676540747	transition - early	O09133	Smr2	SMR2A_MOUSE Submaxillary gland androgen-regulated protein 2, isoform alpha
284	Urine_timeSeries	86		9.470982822					transition - late	O09133	Smr2	SMR2A_MOUSE Submaxillary gland androgen-regulated protein 2, isoform alpha
285	Plasma_timeSeries	87	-0.094051756	9.153073522	-1.401734397	0.183256497	0.492303383	-5.872095076	late - early	O09159	Man2b1	MA2B1_MOUSE Lysosomal alpha-mannosidase
285	Plasma_timeSeries	87	-0.172791987	9.153073522	-2.135299356	0.051315227	0.44277666	-4.091428266	transition - early	O09159	Man2b1	MA2B1_MOUSE Lysosomal alpha-mannosidase
285	Plasma_timeSeries	87	-0.07874023	9.153073522	-1.004954069	0.33235072	0.85505991	-5.753675912	transition - late	O09159	Man2b1	MA2B1_MOUSE Lysosomal alpha-mannosidase
285	Urine_timeSeries	87	-1.245634874	9.312996106	-7.211603479	4.25E-06	0.000772034	4.57270536	late - early	O09159	Man2b1	MA2B1_MOUSE Lysosomal alpha-mannosidase
285	Urine_timeSeries	87	-0.734133603	9.312996106	-3.152082159	0.006993814	0.247121349	-2.238408654	transition - early	O09159	Man2b1	MA2B1_MOUSE Lysosomal alpha-mannosidase
285	Urine_timeSeries	87	0.511501271	9.312996106	2.143258197	0.049968096	0.418355894	-4.014295014	transition - late	O09159	Man2b1	MA2B1_MOUSE Lysosomal alpha-mannosidase
286	Plasma_timeSeries	88	0.144122695	9.435042247	2.266697315	0.040171927	0.23136756	-4.53533587	late - early	O09164	Sod3	SODE_MOUSE Extracellular superoxide dismutase [Cu-Zn]
286	Plasma_timeSeries	88	-0.007648436	9.435042247	-0.099740177	0.921996328	0.978129084	-6.072882616	transition - early	O09164	Sod3	SODE_MOUSE Extracellular superoxide dismutase [Cu-Zn]
286	Plasma_timeSeries	88	-0.151771131	9.435042247	-2.044094825	0.0606747	0.55749646	-4.380833467	transition - late	O09164	Sod3	SODE_MOUSE Extracellular superoxide dismutase [Cu-Zn]
286	Urine_timeSeries	88	-0.739302136	10.07381704	-4.76152978	0.000296188	0.008967916	0.359890701	late - early	O09164	Sod3	SODE_MOUSE Extracellular superoxide dismutase [Cu-Zn]
286	Urine_timeSeries	88	-0.578088412	10.07381704	-2.761214545	0.015198607	0.283205331	-2.902250442	transition - early	O09164	Sod3	SODE_MOUSE Extracellular superoxide dismutase [Cu-Zn]
286	Urine_timeSeries	88	0.161213724	10.07381704	0.751472773	0.464700096	0.86757148	-5.717726233	transition - late	O09164	Sod3	SODE_MOUSE Extracellular superoxide dismutase [Cu-Zn]
287	Plasma_timeSeries	89		7.438416948					late - early	O09165	Casq1	CASQ1_MOUSE Calsequestrin-1
287	Plasma_timeSeries	89		7.438416948					transition - early	O09165	Casq1	CASQ1_MOUSE Calsequestrin-1
287	Plasma_timeSeries	89		7.438416948					transition - late	O09165	Casq1	CASQ1_MOUSE Calsequestrin-1
287	Urine_timeSeries	89							late - early	O09165	Casq1	CASQ1_MOUSE Calsequestrin-1
287	Urine_timeSeries	89							transition - early	O09165	Casq1	CASQ1_MOUSE Calsequestrin-1
287	Urine_timeSeries	89							transition - late	O09165	Casq1	CASQ1_MOUSE Calsequestrin-1
288	Plasma_timeSeries	90	0.065181562	8.145489671	0.49327856	0.62963359	0.85650071	-6.717529146	late - early	O09172	Gclm	GSH0_MOUSE Glutamate--cysteine ligase regulatory subunit
288	Plasma_timeSeries	90	-0.125321607	8.145489671	-0.786375147	0.445046131	0.82382691	-5.770516693	transition - early	O09172	Gclm	GSH0_MOUSE Glutamate--cysteine ligase regulatory subunit
288	Plasma_timeSeries	90	-0.190503169	8.145489671	-1.234583281	0.237756001	0.805613813	-5.511015215	transition - late	O09172	Gclm	GSH0_MOUSE Glutamate--cysteine ligase regulatory subunit
288	Urine_timeSeries	90	0.023005965	7.493597643	0.129521177	0.900091919	0.955269003	-6.403791764	late - early	O09172	Gclm	GSH0_MOUSE Glutamate--cysteine ligase regulatory subunit
288	Urine_timeSeries	90	-0.016530184	7.493597643	-0.065805623	0.949121762	0.986972346	-5.519187969	transition - early	O09172	Gclm	GSH0_MOUSE Glutamate--cysteine ligase regulatory subunit
288	Urine_timeSeries	90	-0.039536149	7.493597643	-0.157390925	0.878774894	0.975302768	-5.688041367	transition - late	O09172	Gclm	GSH0_MOUSE Glutamate--cysteine ligase regulatory subunit
289	Plasma_timeSeries	91		7.766786073					late - early	O09173	Hgd	HGD_MOUSE Homogentisate 1,2-dioxygenase
289	Plasma_timeSeries	91		7.766786073					transition - early	O09173	Hgd	HGD_MOUSE Homogentisate 1,2-dioxygenase
289	Plasma_timeSeries	91		7.766786073					transition - late	O09173	Hgd	HGD_MOUSE Homogentisate 1,2-dioxygenase
289	Urine_timeSeries	91		7.536928826					late - early	O09173	Hgd	HGD_MOUSE Homogentisate 1,2-dioxygenase
289	Urine_timeSeries	91		7.536928826					transition - early	O09173	Hgd	HGD_MOUSE Homogentisate 1,2-dioxygenase
289	Urine_timeSeries	91		7.536928826					transition - late	O09173	Hgd	HGD_MOUSE Homogentisate 1,2-dioxygenase
291	Plasma_timeSeries	92	0.468782367	8.766099956	2.857451467	0.05062656	0.259727016	-3.638306313	late - early	O35082;O35082-2	Kl	KLOT_MOUSE Klotho;KLOT_MOUSE Isoform 2 of Klotho
291	Plasma_timeSeries	92		8.766099956					transition - early	O35082;O35082-2	Kl	KLOT_MOUSE Klotho;KLOT_MOUSE Isoform 2 of Klotho
291	Plasma_timeSeries	92		8.766099956					transition - late	O35082;O35082-2	Kl	KLOT_MOUSE Klotho;KLOT_MOUSE Isoform 2 of Klotho
291	Urine_timeSeries	92	0.32899653	8.405298027	1.750969287	0.10161823	0.305134629	-5.244408187	late - early	O35082;O35082-2	Kl	KLOT_MOUSE Klotho;KLOT_MOUSE Isoform 2 of Klotho
291	Urine_timeSeries	92	0.046582691	8.405298027	0.183862487	0.856733525	0.967360281	-5.810428786	transition - early	O35082;O35082-2	Kl	KLOT_MOUSE Klotho;KLOT_MOUSE Isoform 2 of Klotho
291	Urine_timeSeries	92	-0.282413838	8.405298027	-1.087827116	0.294877321	0.754725897	-5.425794266	transition - late	O35082;O35082-2	Kl	KLOT_MOUSE Klotho;KLOT_MOUSE Isoform 2 of Klotho
292	Plasma_timeSeries	93							late - early	O35114	Scarb2	SCRB2_MOUSE Lysosome membrane protein 2
292	Plasma_timeSeries	93							transition - early	O35114	Scarb2	SCRB2_MOUSE Lysosome membrane protein 2
292	Plasma_timeSeries	93							transition - late	O35114	Scarb2	SCRB2_MOUSE Lysosome membrane protein 2
292	Urine_timeSeries	93		8.207670746					late - early	O35114	Scarb2	SCRB2_MOUSE Lysosome membrane protein 2
292	Urine_timeSeries	93	-0.280106545	8.207670746	-0.537212553	0.603962802	0.868694517	-5.442845227	transition - early	O35114	Scarb2	SCRB2_MOUSE Lysosome membrane protein 2
292	Urine_timeSeries	93		8.207670746					transition - late	O35114	Scarb2	SCRB2_MOUSE Lysosome membrane protein 2
295	Plasma_timeSeries	94		7.178050383					late - early	O35136;O35136-2	Ncam2	NCAM2_MOUSE Neural cell adhesion molecule 2;NCAM2_MOUSE Isoform Short of Neural cell adhesion molecule 2
295	Plasma_timeSeries	94		7.178050383					transition - early	O35136;O35136-2	Ncam2	NCAM2_MOUSE Neural cell adhesion molecule 2;NCAM2_MOUSE Isoform Short of Neural cell adhesion molecule 2
295	Plasma_timeSeries	94		7.178050383					transition - late	O35136;O35136-2	Ncam2	NCAM2_MOUSE Neural cell adhesion molecule 2;NCAM2_MOUSE Isoform Short of Neural cell adhesion molecule 2
295	Urine_timeSeries	94							late - early	O35136;O35136-2	Ncam2	NCAM2_MOUSE Neural cell adhesion molecule 2;NCAM2_MOUSE Isoform Short of Neural cell adhesion molecule 2
295	Urine_timeSeries	94							transition - early	O35136;O35136-2	Ncam2	NCAM2_MOUSE Neural cell adhesion molecule 2;NCAM2_MOUSE Isoform Short of Neural cell adhesion molecule 2
295	Urine_timeSeries	94							transition - late	O35136;O35136-2	Ncam2	NCAM2_MOUSE Neural cell adhesion molecule 2;NCAM2_MOUSE Isoform Short of Neural cell adhesion molecule 2
296	Plasma_timeSeries	95							late - early	O35188	Cx3cl1	X3CL1_MOUSE Fractalkine
296	Plasma_timeSeries	95							transition - early	O35188	Cx3cl1	X3CL1_MOUSE Fractalkine
296	Plasma_timeSeries	95							transition - late	O35188	Cx3cl1	X3CL1_MOUSE Fractalkine
296	Urine_timeSeries	95	0.21444614	8.948239909	1.003296878	0.332588809	0.603197673	-6.193219073	late - early	O35188	Cx3cl1	X3CL1_MOUSE Fractalkine
296	Urine_timeSeries	95	0.152754793	8.948239909	0.530014091	0.60433066	0.868694517	-5.690835072	transition - early	O35188	Cx3cl1	X3CL1_MOUSE Fractalkine
296	Urine_timeSeries	95	-0.061691348	8.948239909	-0.208892179	0.837513549	0.975302768	-5.973934126	transition - late	O35188	Cx3cl1	X3CL1_MOUSE Fractalkine
297	Plasma_timeSeries	96							late - early	O35206	Col15a1	COFA1_MOUSE Collagen alpha-1(XV) chain
297	Plasma_timeSeries	96							transition - early	O35206	Col15a1	COFA1_MOUSE Collagen alpha-1(XV) chain
297	Plasma_timeSeries	96							transition - late	O35206	Col15a1	COFA1_MOUSE Collagen alpha-1(XV) chain
297	Urine_timeSeries	96	-0.229163083	8.687393935	-1.256454932	0.229324862	0.490125686	-5.917065492	late - early	O35206	Col15a1	COFA1_MOUSE Collagen alpha-1(XV) chain
297	Urine_timeSeries	96	0.034574252	8.687393935	0.140584163	0.890182705	0.971184321	-5.817292342	transition - early	O35206	Col15a1	COFA1_MOUSE Collagen alpha-1(XV) chain
297	Urine_timeSeries	96	0.263737335	8.687393935	1.046551413	0.31287798	0.765426782	-5.466591425	transition - late	O35206	Col15a1	COFA1_MOUSE Collagen alpha-1(XV) chain
298	Plasma_timeSeries	97	0.028654711	8.078770409	0.311673287	0.759984341	0.91784459	-6.794126493	late - early	O35215	Ddt	DOPD_MOUSE D-dopachrome decarboxylase
298	Plasma_timeSeries	97	0.153705569	8.078770409	1.386211527	0.187844282	0.65749001	-5.16612798	transition - early	O35215	Ddt	DOPD_MOUSE D-dopachrome decarboxylase
298	Plasma_timeSeries	97	0.125050858	8.078770409	1.164772052	0.264005587	0.822993416	-5.589104526	transition - late	O35215	Ddt	DOPD_MOUSE D-dopachrome decarboxylase
298	Urine_timeSeries	97	-0.665307465	8.05793127	-2.604612831	0.024282708	0.127581462	-3.623031681	late - early	O35215	Ddt	DOPD_MOUSE D-dopachrome decarboxylase
298	Urine_timeSeries	97	0.147392855	8.05793127	0.57702843	0.575404204	0.854655287	-5.663613717	transition - early	O35215	Ddt	DOPD_MOUSE D-dopachrome decarboxylase
298	Urine_timeSeries	97	0.812700321	8.05793127	2.597799211	0.024580936	0.32785222	-3.258951651	transition - late	O35215	Ddt	DOPD_MOUSE D-dopachrome decarboxylase
299	Plasma_timeSeries	98	0.567448468	7.498484257	4.0925683	0.010765453	0.113315669	-2.263219195	late - early	O35226;O35226-2;O35226-5;O35226-4;O35226-3	Psmd4	PSMD4_MOUSE 26S proteasome non-ATPase regulatory subunit 4;PSMD4_MOUSE Isoform Rpn10B of 26S proteasome non-ATPase regulatory subunit 4;PSMD4_MOUSE Isoform Rpn10E of 26S proteasome non-ATPase regulatory subunit 4;PSMD4_MOUSE Isoform Rpn10D of 26S proteasome non-ATPase regulatory subunit 4;PSMD4_MOUSE Isoform Rpn10C of 26S proteasome non-ATPase regulatory subunit 4
299	Plasma_timeSeries	98	0.095144077	7.498484257	0.560280665	0.600981451	0.869546806	-5.331054709	transition - early	O35226;O35226-2;O35226-5;O35226-4;O35226-3	Psmd4	PSMD4_MOUSE 26S proteasome non-ATPase regulatory subunit 4;PSMD4_MOUSE Isoform Rpn10B of 26S proteasome non-ATPase regulatory subunit 4;PSMD4_MOUSE Isoform Rpn10E of 26S proteasome non-ATPase regulatory subunit 4;PSMD4_MOUSE Isoform Rpn10D of 26S proteasome non-ATPase regulatory subunit 4;PSMD4_MOUSE Isoform Rpn10C of 26S proteasome non-ATPase regulatory subunit 4
299	Plasma_timeSeries	98	-0.472304391	7.498484257	-3.406367429	0.021128565	0.430029589	-2.827989586	transition - late	O35226;O35226-2;O35226-5;O35226-4;O35226-3	Psmd4	PSMD4_MOUSE 26S proteasome non-ATPase regulatory subunit 4;PSMD4_MOUSE Isoform Rpn10B of 26S proteasome non-ATPase regulatory subunit 4;PSMD4_MOUSE Isoform Rpn10E of 26S proteasome non-ATPase regulatory subunit 4;PSMD4_MOUSE Isoform Rpn10D of 26S proteasome non-ATPase regulatory subunit 4;PSMD4_MOUSE Isoform Rpn10C of 26S proteasome non-ATPase regulatory subunit 4
299	Urine_timeSeries	98							late - early	O35226;O35226-2;O35226-5;O35226-4;O35226-3	Psmd4	PSMD4_MOUSE 26S proteasome non-ATPase regulatory subunit 4;PSMD4_MOUSE Isoform Rpn10B of 26S proteasome non-ATPase regulatory subunit 4;PSMD4_MOUSE Isoform Rpn10E of 26S proteasome non-ATPase regulatory subunit 4;PSMD4_MOUSE Isoform Rpn10D of 26S proteasome non-ATPase regulatory subunit 4;PSMD4_MOUSE Isoform Rpn10C of 26S proteasome non-ATPase regulatory subunit 4
299	Urine_timeSeries	98							transition - early	O35226;O35226-2;O35226-5;O35226-4;O35226-3	Psmd4	PSMD4_MOUSE 26S proteasome non-ATPase regulatory subunit 4;PSMD4_MOUSE Isoform Rpn10B of 26S proteasome non-ATPase regulatory subunit 4;PSMD4_MOUSE Isoform Rpn10E of 26S proteasome non-ATPase regulatory subunit 4;PSMD4_MOUSE Isoform Rpn10D of 26S proteasome non-ATPase regulatory subunit 4;PSMD4_MOUSE Isoform Rpn10C of 26S proteasome non-ATPase regulatory subunit 4
299	Urine_timeSeries	98							transition - late	O35226;O35226-2;O35226-5;O35226-4;O35226-3	Psmd4	PSMD4_MOUSE 26S proteasome non-ATPase regulatory subunit 4;PSMD4_MOUSE Isoform Rpn10B of 26S proteasome non-ATPase regulatory subunit 4;PSMD4_MOUSE Isoform Rpn10E of 26S proteasome non-ATPase regulatory subunit 4;PSMD4_MOUSE Isoform Rpn10D of 26S proteasome non-ATPase regulatory subunit 4;PSMD4_MOUSE Isoform Rpn10C of 26S proteasome non-ATPase regulatory subunit 4
301	Plasma_timeSeries	99		7.496322476					late - early	O35290	Ear3	ECP3_MOUSE Eosinophil cationic-type ribonuclease 3
301	Plasma_timeSeries	99	-0.12062494	7.496322476	-0.745757353	0.500490599	0.841993443	-5.322736287	transition - early	O35290	Ear3	ECP3_MOUSE Eosinophil cationic-type ribonuclease 3
301	Plasma_timeSeries	99		7.496322476					transition - late	O35290	Ear3	ECP3_MOUSE Eosinophil cationic-type ribonuclease 3
301	Urine_timeSeries	99	-0.548606638	8.560642602	-1.285460832	0.224730994	0.485412767	-5.59709706	late - early	O35290	Ear3	ECP3_MOUSE Eosinophil cationic-type ribonuclease 3
301	Urine_timeSeries	99	0.593417856	8.560642602	1.390459681	0.191562815	0.614746696	-4.944564282	transition - early	O35290	Ear3	ECP3_MOUSE Eosinophil cationic-type ribonuclease 3
301	Urine_timeSeries	99	1.142024494	8.560642602	2.18487995	0.051146222	0.420217359	-3.881716756	transition - late	O35290	Ear3	ECP3_MOUSE Eosinophil cationic-type ribonuclease 3
302	Plasma_timeSeries	100							late - early	O35292	Rnase2b	RNS2B_MOUSE Ribonuclease 2B
302	Plasma_timeSeries	100							transition - early	O35292	Rnase2b	RNS2B_MOUSE Ribonuclease 2B
302	Plasma_timeSeries	100							transition - late	O35292	Rnase2b	RNS2B_MOUSE Ribonuclease 2B
302	Urine_timeSeries	100		8.436043568					late - early	O35292	Rnase2b	RNS2B_MOUSE Ribonuclease 2B
302	Urine_timeSeries	100		8.436043568					transition - early	O35292	Rnase2b	RNS2B_MOUSE Ribonuclease 2B
302	Urine_timeSeries	100		8.436043568					transition - late	O35292	Rnase2b	RNS2B_MOUSE Ribonuclease 2B
303	Plasma_timeSeries	101							late - early	O35295	Purb	PURB_MOUSE Transcriptional activator protein Pur-beta
303	Plasma_timeSeries	101							transition - early	O35295	Purb	PURB_MOUSE Transcriptional activator protein Pur-beta
303	Plasma_timeSeries	101							transition - late	O35295	Purb	PURB_MOUSE Transcriptional activator protein Pur-beta
303	Urine_timeSeries	101		7.145275712					late - early	O35295	Purb	PURB_MOUSE Transcriptional activator protein Pur-beta
303	Urine_timeSeries	101		7.145275712					transition - early	O35295	Purb	PURB_MOUSE Transcriptional activator protein Pur-beta
303	Urine_timeSeries	101		7.145275712					transition - late	O35295	Purb	PURB_MOUSE Transcriptional activator protein Pur-beta
304	Plasma_timeSeries	102							late - early	O35298	Aoah	AOAH_MOUSE Acyloxyacyl hydrolase
304	Plasma_timeSeries	102							transition - early	O35298	Aoah	AOAH_MOUSE Acyloxyacyl hydrolase
304	Plasma_timeSeries	102							transition - late	O35298	Aoah	AOAH_MOUSE Acyloxyacyl hydrolase
304	Urine_timeSeries	102	-0.147824818	8.119361293	-0.511476828	0.621155311	0.809172685	-6.006409632	late - early	O35298	Aoah	AOAH_MOUSE Acyloxyacyl hydrolase
304	Urine_timeSeries	102	0.264993085	8.119361293	0.916881376	0.382781644	0.767201717	-5.196851796	transition - early	O35298	Aoah	AOAH_MOUSE Acyloxyacyl hydrolase
304	Urine_timeSeries	102	0.412817904	8.119361293	1.090926598	0.303252953	0.757763462	-5.005651714	transition - late	O35298	Aoah	AOAH_MOUSE Acyloxyacyl hydrolase
305	Plasma_timeSeries	103							late - early	O35305	Tnfrsf11a	TNR11_MOUSE Tumor necrosis factor receptor superfamily member 11A
305	Plasma_timeSeries	103							transition - early	O35305	Tnfrsf11a	TNR11_MOUSE Tumor necrosis factor receptor superfamily member 11A
305	Plasma_timeSeries	103							transition - late	O35305	Tnfrsf11a	TNR11_MOUSE Tumor necrosis factor receptor superfamily member 11A
305	Urine_timeSeries	103		7.905258915					late - early	O35305	Tnfrsf11a	TNR11_MOUSE Tumor necrosis factor receptor superfamily member 11A
305	Urine_timeSeries	103	0.237222288	7.905258915	0.794136005	0.462245165	0.801110008	-5.181232471	transition - early	O35305	Tnfrsf11a	TNR11_MOUSE Tumor necrosis factor receptor superfamily member 11A
305	Urine_timeSeries	103		7.905258915					transition - late	O35305	Tnfrsf11a	TNR11_MOUSE Tumor necrosis factor receptor superfamily member 11A
306	Plasma_timeSeries	104							late - early	O35316	Slc6a6	SC6A6_MOUSE Sodium- and chloride-dependent taurine transporter
306	Plasma_timeSeries	104							transition - early	O35316	Slc6a6	SC6A6_MOUSE Sodium- and chloride-dependent taurine transporter
306	Plasma_timeSeries	104							transition - late	O35316	Slc6a6	SC6A6_MOUSE Sodium- and chloride-dependent taurine transporter
306	Urine_timeSeries	104		7.896723204					late - early	O35316	Slc6a6	SC6A6_MOUSE Sodium- and chloride-dependent taurine transporter
306	Urine_timeSeries	104		7.896723204					transition - early	O35316	Slc6a6	SC6A6_MOUSE Sodium- and chloride-dependent taurine transporter
306	Urine_timeSeries	104	0.292865909	7.896723204	1.262690997	0.246419615	0.714895322	-5.001881426	transition - late	O35316	Slc6a6	SC6A6_MOUSE Sodium- and chloride-dependent taurine transporter
308	Plasma_timeSeries	105		7.124187066					late - early	O35344	Kpna3	IMA4_MOUSE Importin subunit alpha-4
308	Plasma_timeSeries	105		7.124187066					transition - early	O35344	Kpna3	IMA4_MOUSE Importin subunit alpha-4
308	Plasma_timeSeries	105		7.124187066					transition - late	O35344	Kpna3	IMA4_MOUSE Importin subunit alpha-4
308	Urine_timeSeries	105							late - early	O35344	Kpna3	IMA4_MOUSE Importin subunit alpha-4
308	Urine_timeSeries	105							transition - early	O35344	Kpna3	IMA4_MOUSE Importin subunit alpha-4
308	Urine_timeSeries	105							transition - late	O35344	Kpna3	IMA4_MOUSE Importin subunit alpha-4
309	Plasma_timeSeries	106							late - early	O35345;Q60960	Kpna6	IMA7_MOUSE Importin subunit alpha-7;IMA5_MOUSE Importin subunit alpha-5
309	Plasma_timeSeries	106							transition - early	O35345;Q60960	Kpna6	IMA7_MOUSE Importin subunit alpha-7;IMA5_MOUSE Importin subunit alpha-5
309	Plasma_timeSeries	106							transition - late	O35345;Q60960	Kpna6	IMA7_MOUSE Importin subunit alpha-7;IMA5_MOUSE Importin subunit alpha-5
309	Urine_timeSeries	106		6.509886793					late - early	O35345;Q60960	Kpna6	IMA7_MOUSE Importin subunit alpha-7;IMA5_MOUSE Importin subunit alpha-5
309	Urine_timeSeries	106		6.509886793					transition - early	O35345;Q60960	Kpna6	IMA7_MOUSE Importin subunit alpha-7;IMA5_MOUSE Importin subunit alpha-5
309	Urine_timeSeries	106		6.509886793					transition - late	O35345;Q60960	Kpna6	IMA7_MOUSE Importin subunit alpha-7;IMA5_MOUSE Importin subunit alpha-5
310	Plasma_timeSeries	107	-0.08133322	8.063965072	-1.019355269	0.327073779	0.646208874	-6.270541952	late - early	O35350	Capn1	CAN1_MOUSE Calpain-1 catalytic subunit
310	Plasma_timeSeries	107	-0.203381223	8.063965072	-2.207491765	0.046337465	0.44272514	-3.987548105	transition - early	O35350	Capn1	CAN1_MOUSE Calpain-1 catalytic subunit
310	Plasma_timeSeries	107	-0.122048003	8.063965072	-1.324704207	0.208628219	0.79719522	-5.375509848	transition - late	O35350	Capn1	CAN1_MOUSE Calpain-1 catalytic subunit
310	Urine_timeSeries	107	0.281151117	7.565606006	1.063815652	0.317980487	0.587455475	-5.834738587	late - early	O35350	Capn1	CAN1_MOUSE Calpain-1 catalytic subunit
310	Urine_timeSeries	107		7.565606006					transition - early	O35350	Capn1	CAN1_MOUSE Calpain-1 catalytic subunit
310	Urine_timeSeries	107		7.565606006					transition - late	O35350	Capn1	CAN1_MOUSE Calpain-1 catalytic subunit
311	Plasma_timeSeries	108	-0.016120245	7.422091254	-0.147127202	0.886814926	0.966323179	-6.604599257	late - early	O35375;O35375-5;O35375-6;O35375-2;O35375-3;O35375-4	Nrp2	NRP2_MOUSE Neuropilin-2;NRP2_MOUSE Isoform B0 of Neuropilin-2;NRP2_MOUSE Isoform B5 of Neuropilin-2;NRP2_MOUSE Isoform A0 of Neuropilin-2;NRP2_MOUSE Isoform A5 of Neuropilin-2;NRP2_MOUSE Isoform A17 of Neuropilin-2
311	Plasma_timeSeries	108	-0.007623044	7.422091254	-0.046019172	0.96446732	0.989109274	-5.655968992	transition - early	O35375;O35375-5;O35375-6;O35375-2;O35375-3;O35375-4	Nrp2	NRP2_MOUSE Neuropilin-2;NRP2_MOUSE Isoform B0 of Neuropilin-2;NRP2_MOUSE Isoform B5 of Neuropilin-2;NRP2_MOUSE Isoform A0 of Neuropilin-2;NRP2_MOUSE Isoform A5 of Neuropilin-2;NRP2_MOUSE Isoform A17 of Neuropilin-2
311	Plasma_timeSeries	108	0.008497201	7.422091254	0.052978617	0.959099043	0.99148111	-5.8236948	transition - late	O35375;O35375-5;O35375-6;O35375-2;O35375-3;O35375-4	Nrp2	NRP2_MOUSE Neuropilin-2;NRP2_MOUSE Isoform B0 of Neuropilin-2;NRP2_MOUSE Isoform B5 of Neuropilin-2;NRP2_MOUSE Isoform A0 of Neuropilin-2;NRP2_MOUSE Isoform A5 of Neuropilin-2;NRP2_MOUSE Isoform A17 of Neuropilin-2
311	Urine_timeSeries	108							late - early	O35375;O35375-5;O35375-6;O35375-2;O35375-3;O35375-4	Nrp2	NRP2_MOUSE Neuropilin-2;NRP2_MOUSE Isoform B0 of Neuropilin-2;NRP2_MOUSE Isoform B5 of Neuropilin-2;NRP2_MOUSE Isoform A0 of Neuropilin-2;NRP2_MOUSE Isoform A5 of Neuropilin-2;NRP2_MOUSE Isoform A17 of Neuropilin-2
311	Urine_timeSeries	108							transition - early	O35375;O35375-5;O35375-6;O35375-2;O35375-3;O35375-4	Nrp2	NRP2_MOUSE Neuropilin-2;NRP2_MOUSE Isoform B0 of Neuropilin-2;NRP2_MOUSE Isoform B5 of Neuropilin-2;NRP2_MOUSE Isoform A0 of Neuropilin-2;NRP2_MOUSE Isoform A5 of Neuropilin-2;NRP2_MOUSE Isoform A17 of Neuropilin-2
311	Urine_timeSeries	108							transition - late	O35375;O35375-5;O35375-6;O35375-2;O35375-3;O35375-4	Nrp2	NRP2_MOUSE Neuropilin-2;NRP2_MOUSE Isoform B0 of Neuropilin-2;NRP2_MOUSE Isoform B5 of Neuropilin-2;NRP2_MOUSE Isoform A0 of Neuropilin-2;NRP2_MOUSE Isoform A5 of Neuropilin-2;NRP2_MOUSE Isoform A17 of Neuropilin-2
312	Plasma_timeSeries	109	-0.098305441	8.025818394	-0.699811192	0.50465696	0.780971036	-6.264737488	late - early	O35381	Anp32a	AN32A_MOUSE Acidic leucine-rich nuclear phosphoprotein 32 family member A
312	Plasma_timeSeries	109	-0.144004435	8.025818394	-0.78295643	0.457080754	0.826734668	-5.407999337	transition - early	O35381	Anp32a	AN32A_MOUSE Acidic leucine-rich nuclear phosphoprotein 32 family member A
312	Plasma_timeSeries	109	-0.045698995	8.025818394	-0.222235466	0.829917854	0.955208398	-5.717450927	transition - late	O35381	Anp32a	AN32A_MOUSE Acidic leucine-rich nuclear phosphoprotein 32 family member A
312	Urine_timeSeries	109		7.791667029					late - early	O35381	Anp32a	AN32A_MOUSE Acidic leucine-rich nuclear phosphoprotein 32 family member A
312	Urine_timeSeries	109		7.791667029					transition - early	O35381	Anp32a	AN32A_MOUSE Acidic leucine-rich nuclear phosphoprotein 32 family member A
312	Urine_timeSeries	109		7.791667029					transition - late	O35381	Anp32a	AN32A_MOUSE Acidic leucine-rich nuclear phosphoprotein 32 family member A
313	Plasma_timeSeries	110							late - early	O35405	Pld3	PLD3_MOUSE Phospholipase D3
313	Plasma_timeSeries	110							transition - early	O35405	Pld3	PLD3_MOUSE Phospholipase D3
313	Plasma_timeSeries	110							transition - late	O35405	Pld3	PLD3_MOUSE Phospholipase D3
313	Urine_timeSeries	110	0.212919751	8.597769377	1.508762168	0.153389506	0.393437748	-5.593790535	late - early	O35405	Pld3	PLD3_MOUSE Phospholipase D3
313	Urine_timeSeries	110	-0.23540856	8.597769377	-1.237110328	0.236210196	0.66286182	-5.118425065	transition - early	O35405	Pld3	PLD3_MOUSE Phospholipase D3
313	Urine_timeSeries	110	-0.448328311	8.597769377	-2.299257947	0.037245172	0.384472101	-3.761399072	transition - late	O35405	Pld3	PLD3_MOUSE Phospholipase D3
314	Plasma_timeSeries	111		7.899958363					late - early	O35409	Folh1	FOLH1_MOUSE Glutamate carboxypeptidase 2
314	Plasma_timeSeries	111		7.899958363					transition - early	O35409	Folh1	FOLH1_MOUSE Glutamate carboxypeptidase 2
314	Plasma_timeSeries	111		7.899958363					transition - late	O35409	Folh1	FOLH1_MOUSE Glutamate carboxypeptidase 2
314	Urine_timeSeries	111	-0.539456012	8.374327962	-3.217014992	0.006143498	0.057727699	-2.6295708	late - early	O35409	Folh1	FOLH1_MOUSE Glutamate carboxypeptidase 2
314	Urine_timeSeries	111	-0.022503892	8.374327962	-0.099525879	0.922118852	0.980050081	-5.822115644	transition - early	O35409	Folh1	FOLH1_MOUSE Glutamate carboxypeptidase 2
314	Urine_timeSeries	111	0.516952121	8.374327962	2.231177201	0.042370346	0.39641058	-3.872726715	transition - late	O35409	Folh1	FOLH1_MOUSE Glutamate carboxypeptidase 2
315	Plasma_timeSeries	112							late - early	O35448	Ppt2	PPT2_MOUSE Lysosomal thioesterase PPT2
315	Plasma_timeSeries	112							transition - early	O35448	Ppt2	PPT2_MOUSE Lysosomal thioesterase PPT2
315	Plasma_timeSeries	112							transition - late	O35448	Ppt2	PPT2_MOUSE Lysosomal thioesterase PPT2
315	Urine_timeSeries	112	-0.274379243	8.734894927	-1.320183367	0.222723861	0.482642163	-5.49788586	late - early	O35448	Ppt2	PPT2_MOUSE Lysosomal thioesterase PPT2
315	Urine_timeSeries	112		8.734894927					transition - early	O35448	Ppt2	PPT2_MOUSE Lysosomal thioesterase PPT2
315	Urine_timeSeries	112		8.734894927					transition - late	O35448	Ppt2	PPT2_MOUSE Lysosomal thioesterase PPT2
316	Plasma_timeSeries	113	-0.202768891	7.30415801	-2.390015207	0.04148871	0.237829645	-4.224396011	late - early	O35451	Atf6b	ATF6B_MOUSE Cyclic AMP-dependent transcription factor ATF-6 beta
316	Plasma_timeSeries	113	-0.24757168	7.30415801	-2.441458365	0.038178247	0.44272514	-3.591710806	transition - early	O35451	Atf6b	ATF6B_MOUSE Cyclic AMP-dependent transcription factor ATF-6 beta
316	Plasma_timeSeries	113	-0.044802789	7.30415801	-0.465727792	0.652860247	0.93081155	-5.950141312	transition - late	O35451	Atf6b	ATF6B_MOUSE Cyclic AMP-dependent transcription factor ATF-6 beta
316	Urine_timeSeries	113							late - early	O35451	Atf6b	ATF6B_MOUSE Cyclic AMP-dependent transcription factor ATF-6 beta
316	Urine_timeSeries	113							transition - early	O35451	Atf6b	ATF6B_MOUSE Cyclic AMP-dependent transcription factor ATF-6 beta
316	Urine_timeSeries	113							transition - late	O35451	Atf6b	ATF6B_MOUSE Cyclic AMP-dependent transcription factor ATF-6 beta
317	Plasma_timeSeries	114		8.938544624					late - early	O35453;O35453-2	Hpn	HEPS_MOUSE Serine protease hepsin;HEPS_MOUSE Isoform 2 of Serine protease hepsin
317	Plasma_timeSeries	114		8.938544624					transition - early	O35453;O35453-2	Hpn	HEPS_MOUSE Serine protease hepsin;HEPS_MOUSE Isoform 2 of Serine protease hepsin
317	Plasma_timeSeries	114		8.938544624					transition - late	O35453;O35453-2	Hpn	HEPS_MOUSE Serine protease hepsin;HEPS_MOUSE Isoform 2 of Serine protease hepsin
317	Urine_timeSeries	114	0.217362454	8.796532521	1.816144325	0.090618272	0.281925492	-5.144634756	late - early	O35453;O35453-2	Hpn	HEPS_MOUSE Serine protease hepsin;HEPS_MOUSE Isoform 2 of Serine protease hepsin
317	Urine_timeSeries	114	0.195743668	8.796532521	1.212927647	0.245044241	0.664123915	-5.14442439	transition - early	O35453;O35453-2	Hpn	HEPS_MOUSE Serine protease hepsin;HEPS_MOUSE Isoform 2 of Serine protease hepsin
317	Urine_timeSeries	114	-0.021618787	8.796532521	-0.130732582	0.897829708	0.976969062	-5.987252486	transition - late	O35453;O35453-2	Hpn	HEPS_MOUSE Serine protease hepsin;HEPS_MOUSE Isoform 2 of Serine protease hepsin
318	Plasma_timeSeries	115							late - early	O35465;O35465-2	Fkbp8	FKBP8_MOUSE Peptidyl-prolyl cis-trans isomerase FKBP8;FKBP8_MOUSE Isoform 2 of Peptidyl-prolyl cis-trans isomerase FKBP8
318	Plasma_timeSeries	115							transition - early	O35465;O35465-2	Fkbp8	FKBP8_MOUSE Peptidyl-prolyl cis-trans isomerase FKBP8;FKBP8_MOUSE Isoform 2 of Peptidyl-prolyl cis-trans isomerase FKBP8
318	Plasma_timeSeries	115							transition - late	O35465;O35465-2	Fkbp8	FKBP8_MOUSE Peptidyl-prolyl cis-trans isomerase FKBP8;FKBP8_MOUSE Isoform 2 of Peptidyl-prolyl cis-trans isomerase FKBP8
318	Urine_timeSeries	115		8.581802544					late - early	O35465;O35465-2	Fkbp8	FKBP8_MOUSE Peptidyl-prolyl cis-trans isomerase FKBP8;FKBP8_MOUSE Isoform 2 of Peptidyl-prolyl cis-trans isomerase FKBP8
318	Urine_timeSeries	115		8.581802544					transition - early	O35465;O35465-2	Fkbp8	FKBP8_MOUSE Peptidyl-prolyl cis-trans isomerase FKBP8;FKBP8_MOUSE Isoform 2 of Peptidyl-prolyl cis-trans isomerase FKBP8
318	Urine_timeSeries	115		8.581802544					transition - late	O35465;O35465-2	Fkbp8	FKBP8_MOUSE Peptidyl-prolyl cis-trans isomerase FKBP8;FKBP8_MOUSE Isoform 2 of Peptidyl-prolyl cis-trans isomerase FKBP8
320	Plasma_timeSeries	116							late - early	O35488	Slc27a2	S27A2_MOUSE Very long-chain acyl-CoA synthetase
320	Plasma_timeSeries	116							transition - early	O35488	Slc27a2	S27A2_MOUSE Very long-chain acyl-CoA synthetase
320	Plasma_timeSeries	116							transition - late	O35488	Slc27a2	S27A2_MOUSE Very long-chain acyl-CoA synthetase
320	Urine_timeSeries	116	-0.083082469	7.966118704	-0.408326542	0.690149078	0.846863887	-6.465660828	late - early	O35488	Slc27a2	S27A2_MOUSE Very long-chain acyl-CoA synthetase
320	Urine_timeSeries	116	-0.103691697	7.966118704	-0.44133953	0.666730563	0.888210361	-5.731351802	transition - early	O35488	Slc27a2	S27A2_MOUSE Very long-chain acyl-CoA synthetase
320	Urine_timeSeries	116	-0.020609228	7.966118704	-0.078457697	0.938743253	0.990283535	-5.911322179	transition - late	O35488	Slc27a2	S27A2_MOUSE Very long-chain acyl-CoA synthetase
321	Plasma_timeSeries	117	-0.252431054	7.432684467	-1.195680124	0.279252451	0.600830065	-5.526519336	late - early	O35490	Bhmt	BHMT1_MOUSE Betaine--homocysteine S-methyltransferase 1
321	Plasma_timeSeries	117		7.432684467					transition - early	O35490	Bhmt	BHMT1_MOUSE Betaine--homocysteine S-methyltransferase 1
321	Plasma_timeSeries	117		7.432684467					transition - late	O35490	Bhmt	BHMT1_MOUSE Betaine--homocysteine S-methyltransferase 1
321	Urine_timeSeries	117							late - early	O35490	Bhmt	BHMT1_MOUSE Betaine--homocysteine S-methyltransferase 1
321	Urine_timeSeries	117							transition - early	O35490	Bhmt	BHMT1_MOUSE Betaine--homocysteine S-methyltransferase 1
321	Urine_timeSeries	117							transition - late	O35490	Bhmt	BHMT1_MOUSE Betaine--homocysteine S-methyltransferase 1
322	Plasma_timeSeries	118	0.039435294	7.62588861	0.528338997	0.61048695	0.84456331	-6.541581236	late - early	O35516;O35516-2	Notch2	NOTC2_MOUSE Neurogenic locus notch homolog protein 2;NOTC2_MOUSE Isoform 2 of Neurogenic locus notch homolog protein 2
322	Plasma_timeSeries	118	-0.010886193	7.62588861	-0.092243043	0.928596046	0.978129084	-5.681334991	transition - early	O35516;O35516-2	Notch2	NOTC2_MOUSE Neurogenic locus notch homolog protein 2;NOTC2_MOUSE Isoform 2 of Neurogenic locus notch homolog protein 2
322	Plasma_timeSeries	118	-0.050321487	7.62588861	-0.426393964	0.68018678	0.933336631	-5.733477032	transition - late	O35516;O35516-2	Notch2	NOTC2_MOUSE Neurogenic locus notch homolog protein 2;NOTC2_MOUSE Isoform 2 of Neurogenic locus notch homolog protein 2
322	Urine_timeSeries	118							late - early	O35516;O35516-2	Notch2	NOTC2_MOUSE Neurogenic locus notch homolog protein 2;NOTC2_MOUSE Isoform 2 of Neurogenic locus notch homolog protein 2
322	Urine_timeSeries	118							transition - early	O35516;O35516-2	Notch2	NOTC2_MOUSE Neurogenic locus notch homolog protein 2;NOTC2_MOUSE Isoform 2 of Neurogenic locus notch homolog protein 2
322	Urine_timeSeries	118							transition - late	O35516;O35516-2	Notch2	NOTC2_MOUSE Neurogenic locus notch homolog protein 2;NOTC2_MOUSE Isoform 2 of Neurogenic locus notch homolog protein 2
323	Plasma_timeSeries	119	0.209631316	7.448671993	1.105097704	0.335893802	0.655016482	-5.395325308	late - early	P28076;O35522	Psmb9	PSB9_MOUSE Proteasome subunit beta type-9;PSB9_MUSMB Proteasome subunit beta type-9
323	Plasma_timeSeries	119	-0.051448066	7.448671993	-0.31317201	0.771038003	0.935923825	-5.552284796	transition - early	P28076;O35522	Psmb9	PSB9_MOUSE Proteasome subunit beta type-9;PSB9_MUSMB Proteasome subunit beta type-9
323	Plasma_timeSeries	119	-0.261079382	7.448671993	-1.589228923	0.193090738	0.795198048	-4.676102359	transition - late	P28076;O35522	Psmb9	PSB9_MOUSE Proteasome subunit beta type-9;PSB9_MUSMB Proteasome subunit beta type-9
323	Urine_timeSeries	119							late - early	P28076;O35522	Psmb9	PSB9_MOUSE Proteasome subunit beta type-9;PSB9_MUSMB Proteasome subunit beta type-9
323	Urine_timeSeries	119							transition - early	P28076;O35522	Psmb9	PSB9_MOUSE Proteasome subunit beta type-9;PSB9_MUSMB Proteasome subunit beta type-9
323	Urine_timeSeries	119							transition - late	P28076;O35522	Psmb9	PSB9_MOUSE Proteasome subunit beta type-9;PSB9_MUSMB Proteasome subunit beta type-9
325	Plasma_timeSeries	120	-0.191757967	8.036774588	-1.873155926	0.112844367	0.38158473	-4.886130253	late - early	O35593	Psmd14	PSDE_MOUSE 26S proteasome non-ATPase regulatory subunit 14
325	Plasma_timeSeries	120	0.348487386	8.036774588	2.537297105	0.046340795	0.44272514	-3.541376493	transition - early	O35593	Psmd14	PSDE_MOUSE 26S proteasome non-ATPase regulatory subunit 14
325	Plasma_timeSeries	120	0.540245354	8.036774588	4.172069768	0.006584118	0.267799966	-1.927594944	transition - late	O35593	Psmd14	PSDE_MOUSE 26S proteasome non-ATPase regulatory subunit 14
325	Urine_timeSeries	120							late - early	O35593	Psmd14	PSDE_MOUSE 26S proteasome non-ATPase regulatory subunit 14
325	Urine_timeSeries	120							transition - early	O35593	Psmd14	PSDE_MOUSE 26S proteasome non-ATPase regulatory subunit 14
325	Urine_timeSeries	120							transition - late	O35593	Psmd14	PSDE_MOUSE 26S proteasome non-ATPase regulatory subunit 14
326	Plasma_timeSeries	121							late - early	O35594	Ift81	IFT81_MOUSE Intraflagellar transport protein 81 homolog
326	Plasma_timeSeries	121							transition - early	O35594	Ift81	IFT81_MOUSE Intraflagellar transport protein 81 homolog
326	Plasma_timeSeries	121							transition - late	O35594	Ift81	IFT81_MOUSE Intraflagellar transport protein 81 homolog
326	Urine_timeSeries	121	0.150403583	7.668863817	0.391284313	0.714932215	0.869070308	-5.803114594	late - early	O35594	Ift81	IFT81_MOUSE Intraflagellar transport protein 81 homolog
326	Urine_timeSeries	121	0.287566151	7.668863817	0.748121298	0.494729122	0.818594708	-5.105044709	transition - early	O35594	Ift81	IFT81_MOUSE Intraflagellar transport protein 81 homolog
326	Urine_timeSeries	121	0.137162568	7.668863817	0.356836984	0.738696491	0.949096373	-5.45877379	transition - late	O35594	Ift81	IFT81_MOUSE Intraflagellar transport protein 81 homolog
327	Plasma_timeSeries	122							late - early	O35598	Adam10	ADA10_MOUSE Disintegrin and metalloproteinase domain-containing protein 10
327	Plasma_timeSeries	122							transition - early	O35598	Adam10	ADA10_MOUSE Disintegrin and metalloproteinase domain-containing protein 10
327	Plasma_timeSeries	122							transition - late	O35598	Adam10	ADA10_MOUSE Disintegrin and metalloproteinase domain-containing protein 10
327	Urine_timeSeries	122	-0.263310176	7.714059834	-1.174132465	0.273580635	0.538272368	-5.450301992	late - early	O35598	Adam10	ADA10_MOUSE Disintegrin and metalloproteinase domain-containing protein 10
327	Urine_timeSeries	122	0.12080459	7.714059834	0.538682528	0.60453567	0.868694517	-5.42923128	transition - early	O35598	Adam10	ADA10_MOUSE Disintegrin and metalloproteinase domain-containing protein 10
327	Urine_timeSeries	122	0.384114765	7.714059834	1.326740788	0.220641565	0.686663295	-4.781228005	transition - late	O35598	Adam10	ADA10_MOUSE Disintegrin and metalloproteinase domain-containing protein 10
328	Plasma_timeSeries	123		7.729210296					late - early	O35601;O35601-2	Fyb1	FYB1_MOUSE FYN-binding protein 1;FYB1_MOUSE Isoform FYB-120 of FYN-binding protein 1
328	Plasma_timeSeries	123		7.729210296					transition - early	O35601;O35601-2	Fyb1	FYB1_MOUSE FYN-binding protein 1;FYB1_MOUSE Isoform FYB-120 of FYN-binding protein 1
328	Plasma_timeSeries	123		7.729210296					transition - late	O35601;O35601-2	Fyb1	FYB1_MOUSE FYN-binding protein 1;FYB1_MOUSE Isoform FYB-120 of FYN-binding protein 1
328	Urine_timeSeries	123							late - early	O35601;O35601-2	Fyb1	FYB1_MOUSE FYN-binding protein 1;FYB1_MOUSE Isoform FYB-120 of FYN-binding protein 1
328	Urine_timeSeries	123							transition - early	O35601;O35601-2	Fyb1	FYB1_MOUSE FYN-binding protein 1;FYB1_MOUSE Isoform FYB-120 of FYN-binding protein 1
328	Urine_timeSeries	123							transition - late	O35601;O35601-2	Fyb1	FYB1_MOUSE FYN-binding protein 1;FYB1_MOUSE Isoform FYB-120 of FYN-binding protein 1
329	Plasma_timeSeries	124							late - early	O35607	Bmpr2	BMPR2_MOUSE Bone morphogenetic protein receptor type-2
329	Plasma_timeSeries	124							transition - early	O35607	Bmpr2	BMPR2_MOUSE Bone morphogenetic protein receptor type-2
329	Plasma_timeSeries	124							transition - late	O35607	Bmpr2	BMPR2_MOUSE Bone morphogenetic protein receptor type-2
329	Urine_timeSeries	124		7.818608824					late - early	O35607	Bmpr2	BMPR2_MOUSE Bone morphogenetic protein receptor type-2
329	Urine_timeSeries	124		7.818608824					transition - early	O35607	Bmpr2	BMPR2_MOUSE Bone morphogenetic protein receptor type-2
329	Urine_timeSeries	124		7.818608824					transition - late	O35607	Bmpr2	BMPR2_MOUSE Bone morphogenetic protein receptor type-2
330	Plasma_timeSeries	125	0.325593676	8.860917204	1.145866123	0.272998078	0.600830065	-6.117292871	late - early	O35608	Angpt2	ANGP2_MOUSE Angiopoietin-2
330	Plasma_timeSeries	125	0.236817735	8.860917204	0.704381798	0.493918458	0.840797797	-5.788014972	transition - early	O35608	Angpt2	ANGP2_MOUSE Angiopoietin-2
330	Plasma_timeSeries	125	-0.088775941	8.860917204	-0.285208575	0.780085645	0.950289593	-6.214824317	transition - late	O35608	Angpt2	ANGP2_MOUSE Angiopoietin-2
330	Urine_timeSeries	125	0.211395	8.952883021	1.620040851	0.12731714	0.350591703	-5.437656251	late - early	O35608	Angpt2	ANGP2_MOUSE Angiopoietin-2
330	Urine_timeSeries	125	0.340070575	8.952883021	1.932776577	0.07355821	0.445045767	-4.220724947	transition - early	O35608	Angpt2	ANGP2_MOUSE Angiopoietin-2
330	Urine_timeSeries	125	0.128675574	8.952883021	0.713697317	0.487035242	0.882160835	-5.744478245	transition - late	O35608	Angpt2	ANGP2_MOUSE Angiopoietin-2
331	Plasma_timeSeries	126							late - early	O35632	Hyal2	HYAL2_MOUSE Hyaluronidase-2
331	Plasma_timeSeries	126							transition - early	O35632	Hyal2	HYAL2_MOUSE Hyaluronidase-2
331	Plasma_timeSeries	126							transition - late	O35632	Hyal2	HYAL2_MOUSE Hyaluronidase-2
331	Urine_timeSeries	126		7.778140106					late - early	O35632	Hyal2	HYAL2_MOUSE Hyaluronidase-2
331	Urine_timeSeries	126	-0.14334111	7.778140106	-0.468088042	0.658931196	0.882585775	-5.366447615	transition - early	O35632	Hyal2	HYAL2_MOUSE Hyaluronidase-2
331	Urine_timeSeries	126		7.778140106					transition - late	O35632	Hyal2	HYAL2_MOUSE Hyaluronidase-2
332	Plasma_timeSeries	127							late - early	O35639	Anxa3	ANXA3_MOUSE Annexin A3
332	Plasma_timeSeries	127							transition - early	O35639	Anxa3	ANXA3_MOUSE Annexin A3
332	Plasma_timeSeries	127							transition - late	O35639	Anxa3	ANXA3_MOUSE Annexin A3
332	Urine_timeSeries	127		7.460589913					late - early	O35639	Anxa3	ANXA3_MOUSE Annexin A3
332	Urine_timeSeries	127		7.460589913					transition - early	O35639	Anxa3	ANXA3_MOUSE Annexin A3
332	Urine_timeSeries	127		7.460589913					transition - late	O35639	Anxa3	ANXA3_MOUSE Annexin A3
333	Plasma_timeSeries	128							late - early	O35640	Anxa8	ANXA8_MOUSE Annexin A8
333	Plasma_timeSeries	128							transition - early	O35640	Anxa8	ANXA8_MOUSE Annexin A8
333	Plasma_timeSeries	128							transition - late	O35640	Anxa8	ANXA8_MOUSE Annexin A8
333	Urine_timeSeries	128		7.872007201					late - early	O35640	Anxa8	ANXA8_MOUSE Annexin A8
333	Urine_timeSeries	128		7.872007201					transition - early	O35640	Anxa8	ANXA8_MOUSE Annexin A8
333	Urine_timeSeries	128		7.872007201					transition - late	O35640	Anxa8	ANXA8_MOUSE Annexin A8
334	Plasma_timeSeries	129	-0.21893435	7.75453158	-2.078117967	0.058581504	0.282719432	-4.82566975	late - early	O35643	Ap1b1	AP1B1_MOUSE AP-1 complex subunit beta-1
334	Plasma_timeSeries	129	-0.201683881	7.75453158	-1.657899166	0.121834412	0.585489475	-4.811891528	transition - early	O35643	Ap1b1	AP1B1_MOUSE AP-1 complex subunit beta-1
334	Plasma_timeSeries	129	0.017250469	7.75453158	0.141803785	0.889461278	0.977190861	-6.215488657	transition - late	O35643	Ap1b1	AP1B1_MOUSE AP-1 complex subunit beta-1
334	Urine_timeSeries	129	-0.198177383	7.415330573	-1.330186248	0.212622876	0.467482853	-5.646567912	late - early	O35643	Ap1b1	AP1B1_MOUSE AP-1 complex subunit beta-1
334	Urine_timeSeries	129		7.415330573					transition - early	O35643	Ap1b1	AP1B1_MOUSE AP-1 complex subunit beta-1
334	Urine_timeSeries	129		7.415330573					transition - late	O35643	Ap1b1	AP1B1_MOUSE AP-1 complex subunit beta-1
335	Plasma_timeSeries	130		6.7777076					late - early	O35657	Neu1	NEUR1_MOUSE Sialidase-1
335	Plasma_timeSeries	130		6.7777076					transition - early	O35657	Neu1	NEUR1_MOUSE Sialidase-1
335	Plasma_timeSeries	130		6.7777076					transition - late	O35657	Neu1	NEUR1_MOUSE Sialidase-1
335	Urine_timeSeries	130	-2.279648792	9.093869208	-5.316088366	0.00032503	0.009388253	0.610258064	late - early	O35657	Neu1	NEUR1_MOUSE Sialidase-1
335	Urine_timeSeries	130	-1.505636932	9.093869208	-4.644762702	0.000884136	0.214072617	-0.404485559	transition - early	O35657	Neu1	NEUR1_MOUSE Sialidase-1
335	Urine_timeSeries	130	0.77401186	9.093869208	1.591840787	0.142108974	0.615868865	-4.572732264	transition - late	O35657	Neu1	NEUR1_MOUSE Sialidase-1
337	Plasma_timeSeries	131	-0.216701655	9.118109001	-3.888110871	0.00170475	0.039273583	-1.470432223	late - early	O35664-3;O35664;O35664-2	Ifnar2|SWISS-PROT:O35664-3	INAR2_MOUSE Isoform 3 of Interferon alpha/beta receptor 2;INAR2_MOUSE Interferon alpha/beta receptor 2;INAR2_MOUSE Isoform 2 of Interferon alpha/beta receptor 2
337	Plasma_timeSeries	131	-0.197398107	9.118109001	-2.936674061	0.011041572	0.334361458	-2.724120849	transition - early	O35664-3;O35664;O35664-2	Ifnar2|SWISS-PROT:O35664-3	INAR2_MOUSE Isoform 3 of Interferon alpha/beta receptor 2;INAR2_MOUSE Interferon alpha/beta receptor 2;INAR2_MOUSE Isoform 2 of Interferon alpha/beta receptor 2
337	Plasma_timeSeries	131	0.019303548	9.118109001	0.2965953	0.771227184	0.950289593	-6.211634573	transition - late	O35664-3;O35664;O35664-2	Ifnar2|SWISS-PROT:O35664-3	INAR2_MOUSE Isoform 3 of Interferon alpha/beta receptor 2;INAR2_MOUSE Interferon alpha/beta receptor 2;INAR2_MOUSE Isoform 2 of Interferon alpha/beta receptor 2
337	Urine_timeSeries	131	-0.27179652	9.175627476	-1.202640363	0.248879331	0.507163954	-5.980027607	late - early	O35664-3;O35664;O35664-2	Ifnar2|SWISS-PROT:O35664-3	INAR2_MOUSE Isoform 3 of Interferon alpha/beta receptor 2;INAR2_MOUSE Interferon alpha/beta receptor 2;INAR2_MOUSE Isoform 2 of Interferon alpha/beta receptor 2
337	Urine_timeSeries	131	0.052156955	9.175627476	0.171153373	0.866529722	0.971184321	-5.812633437	transition - early	O35664-3;O35664;O35664-2	Ifnar2|SWISS-PROT:O35664-3	INAR2_MOUSE Isoform 3 of Interferon alpha/beta receptor 2;INAR2_MOUSE Interferon alpha/beta receptor 2;INAR2_MOUSE Isoform 2 of Interferon alpha/beta receptor 2
337	Urine_timeSeries	131	0.323953475	9.175627476	1.03743578	0.31695955	0.768073602	-5.475421606	transition - late	O35664-3;O35664;O35664-2	Ifnar2|SWISS-PROT:O35664-3	INAR2_MOUSE Isoform 3 of Interferon alpha/beta receptor 2;INAR2_MOUSE Interferon alpha/beta receptor 2;INAR2_MOUSE Isoform 2 of Interferon alpha/beta receptor 2
338	Plasma_timeSeries	132							late - early	O35678	Mgll	MGLL_MOUSE Monoglyceride lipase
338	Plasma_timeSeries	132							transition - early	O35678	Mgll	MGLL_MOUSE Monoglyceride lipase
338	Plasma_timeSeries	132							transition - late	O35678	Mgll	MGLL_MOUSE Monoglyceride lipase
338	Urine_timeSeries	132	0.21892838	7.888039407	0.711566558	0.507766283	0.736971037	-5.752535866	late - early	O35678	Mgll	MGLL_MOUSE Monoglyceride lipase
338	Urine_timeSeries	132		7.888039407					transition - early	O35678	Mgll	MGLL_MOUSE Monoglyceride lipase
338	Urine_timeSeries	132		7.888039407					transition - late	O35678	Mgll	MGLL_MOUSE Monoglyceride lipase
339	Plasma_timeSeries	133		7.515804393					late - early	O35685	Nudc	NUDC_MOUSE Nuclear migration protein nudC
339	Plasma_timeSeries	133		7.515804393					transition - early	O35685	Nudc	NUDC_MOUSE Nuclear migration protein nudC
339	Plasma_timeSeries	133		7.515804393					transition - late	O35685	Nudc	NUDC_MOUSE Nuclear migration protein nudC
339	Urine_timeSeries	133							late - early	O35685	Nudc	NUDC_MOUSE Nuclear migration protein nudC
339	Urine_timeSeries	133							transition - early	O35685	Nudc	NUDC_MOUSE Nuclear migration protein nudC
339	Urine_timeSeries	133							transition - late	O35685	Nudc	NUDC_MOUSE Nuclear migration protein nudC
340	Plasma_timeSeries	134	0.192146432	7.736211364	0.697090247	0.503963573	0.780971036	-6.235898009	late - early	O35737	Hnrnph1	HNRH1_MOUSE Heterogeneous nuclear ribonucleoprotein H
340	Plasma_timeSeries	134	0.334400875	7.736211364	1.150920544	0.28044379	0.719252674	-5.239156462	transition - early	O35737	Hnrnph1	HNRH1_MOUSE Heterogeneous nuclear ribonucleoprotein H
340	Plasma_timeSeries	134	0.142254443	7.736211364	0.585187118	0.573298898	0.93081155	-6.003609123	transition - late	O35737	Hnrnph1	HNRH1_MOUSE Heterogeneous nuclear ribonucleoprotein H
340	Urine_timeSeries	134	0.1787228	7.882588381	1.162218058	0.265835155	0.528759707	-5.963266074	late - early	O35737	Hnrnph1	HNRH1_MOUSE Heterogeneous nuclear ribonucleoprotein H
340	Urine_timeSeries	134	0.080632632	7.882588381	0.414532422	0.685176178	0.90142522	-5.742969759	transition - early	O35737	Hnrnph1	HNRH1_MOUSE Heterogeneous nuclear ribonucleoprotein H
340	Urine_timeSeries	134	-0.098090168	7.882588381	-0.475441279	0.642283903	0.929361967	-5.85078952	transition - late	O35737	Hnrnph1	HNRH1_MOUSE Heterogeneous nuclear ribonucleoprotein H
341	Plasma_timeSeries	135	0.021491925	7.946720902	0.248976371	0.80707519	0.927927744	-6.812667412	late - early	O35744	Chil3	CHIL3_MOUSE Chitinase-like protein 3
341	Plasma_timeSeries	135	0.250269359	7.946720902	2.403957808	0.03099007	0.432467082	-3.649369971	transition - early	O35744	Chil3	CHIL3_MOUSE Chitinase-like protein 3
341	Plasma_timeSeries	135	0.228777433	7.946720902	2.269586322	0.039954602	0.524975077	-4.01006023	transition - late	O35744	Chil3	CHIL3_MOUSE Chitinase-like protein 3
341	Urine_timeSeries	135	0.413553495	7.788596006	1.234503077	0.256141228	0.519017719	-5.336361851	late - early	O35744	Chil3	CHIL3_MOUSE Chitinase-like protein 3
341	Urine_timeSeries	135	0.390877027	7.788596006	1.100080246	0.307039159	0.715432736	-4.952488814	transition - early	O35744	Chil3	CHIL3_MOUSE Chitinase-like protein 3
341	Urine_timeSeries	135	-0.022676468	7.788596006	-0.085624074	0.934119692	0.989897139	-5.910535838	transition - late	O35744	Chil3	CHIL3_MOUSE Chitinase-like protein 3
342	Plasma_timeSeries	136		7.844492354					late - early	O35841	Api5	API5_MOUSE Apoptosis inhibitor 5
342	Plasma_timeSeries	136		7.844492354					transition - early	O35841	Api5	API5_MOUSE Apoptosis inhibitor 5
342	Plasma_timeSeries	136		7.844492354					transition - late	O35841	Api5	API5_MOUSE Apoptosis inhibitor 5
342	Urine_timeSeries	136							late - early	O35841	Api5	API5_MOUSE Apoptosis inhibitor 5
342	Urine_timeSeries	136							transition - early	O35841	Api5	API5_MOUSE Apoptosis inhibitor 5
342	Urine_timeSeries	136							transition - late	O35841	Api5	API5_MOUSE Apoptosis inhibitor 5
344	Plasma_timeSeries	137	-0.187257633	8.19978021	-1.35882504	0.196167862	0.510662377	-5.927178817	late - early	O35887	Calu	CALU_MOUSE Calumenin
344	Plasma_timeSeries	137	0.074500214	8.19978021	0.44824751	0.660986316	0.892829325	-5.976478231	transition - early	O35887	Calu	CALU_MOUSE Calumenin
344	Plasma_timeSeries	137	0.261757847	8.19978021	1.626576282	0.126614136	0.711595796	-5.010139711	transition - late	O35887	Calu	CALU_MOUSE Calumenin
344	Urine_timeSeries	137	-0.689003391	8.512670699	-2.42278374	0.029405864	0.140949933	-4.123580452	late - early	O35887	Calu	CALU_MOUSE Calumenin
344	Urine_timeSeries	137	-0.266048043	8.512670699	-0.693800654	0.499053934	0.818866293	-5.595451113	transition - early	O35887	Calu	CALU_MOUSE Calumenin
344	Urine_timeSeries	137	0.422955348	8.512670699	1.076402027	0.299781321	0.754725897	-5.43721954	transition - late	O35887	Calu	CALU_MOUSE Calumenin
346	Plasma_timeSeries	138							late - early	O35902;O35902-2	Dsg3	DSG3_MOUSE Desmoglein-3;DSG3_MOUSE Isoform 2 of Desmoglein-3
346	Plasma_timeSeries	138							transition - early	O35902;O35902-2	Dsg3	DSG3_MOUSE Desmoglein-3;DSG3_MOUSE Isoform 2 of Desmoglein-3
346	Plasma_timeSeries	138							transition - late	O35902;O35902-2	Dsg3	DSG3_MOUSE Desmoglein-3;DSG3_MOUSE Isoform 2 of Desmoglein-3
346	Urine_timeSeries	138		8.320598801					late - early	O35902;O35902-2	Dsg3	DSG3_MOUSE Desmoglein-3;DSG3_MOUSE Isoform 2 of Desmoglein-3
346	Urine_timeSeries	138		8.320598801					transition - early	O35902;O35902-2	Dsg3	DSG3_MOUSE Desmoglein-3;DSG3_MOUSE Isoform 2 of Desmoglein-3
346	Urine_timeSeries	138		8.320598801					transition - late	O35902;O35902-2	Dsg3	DSG3_MOUSE Desmoglein-3;DSG3_MOUSE Isoform 2 of Desmoglein-3
347	Plasma_timeSeries	139	0.040021153	9.72914137	0.516314398	0.613872555	0.846936033	-6.70541799	late - early	O35930	Gp1ba	GP1BA_MOUSE Platelet glycoprotein Ib alpha chain
347	Plasma_timeSeries	139	-0.038250707	9.72914137	-0.40916687	0.688746106	0.907822713	-5.993291779	transition - early	O35930	Gp1ba	GP1BA_MOUSE Platelet glycoprotein Ib alpha chain
347	Plasma_timeSeries	139	-0.07827186	9.72914137	-0.864730962	0.402083886	0.890933529	-5.880801308	transition - late	O35930	Gp1ba	GP1BA_MOUSE Platelet glycoprotein Ib alpha chain
347	Urine_timeSeries	139	-0.472467177	8.007706582	-2.793480416	0.015097446	0.094035521	-3.416991527	late - early	O35930	Gp1ba	GP1BA_MOUSE Platelet glycoprotein Ib alpha chain
347	Urine_timeSeries	139	0.373970497	8.007706582	1.748039887	0.103782634	0.511387591	-4.487370762	transition - early	O35930	Gp1ba	GP1BA_MOUSE Platelet glycoprotein Ib alpha chain
347	Urine_timeSeries	139	0.846437674	8.007706582	3.730205179	0.002480128	0.181935109	-1.327425092	transition - late	O35930	Gp1ba	GP1BA_MOUSE Platelet glycoprotein Ib alpha chain
348	Plasma_timeSeries	140	-0.322262163	8.004722177	-2.166134334	0.086146602	0.34237447	-4.46394169	late - early	O35945	Aldh1a7	AL1A7_MOUSE Aldehyde dehydrogenase, cytosolic 1
348	Plasma_timeSeries	140		8.004722177					transition - early	O35945	Aldh1a7	AL1A7_MOUSE Aldehyde dehydrogenase, cytosolic 1
348	Plasma_timeSeries	140		8.004722177					transition - late	O35945	Aldh1a7	AL1A7_MOUSE Aldehyde dehydrogenase, cytosolic 1
348	Urine_timeSeries	140							late - early	O35945	Aldh1a7	AL1A7_MOUSE Aldehyde dehydrogenase, cytosolic 1
348	Urine_timeSeries	140							transition - early	O35945	Aldh1a7	AL1A7_MOUSE Aldehyde dehydrogenase, cytosolic 1
348	Urine_timeSeries	140							transition - late	O35945	Aldh1a7	AL1A7_MOUSE Aldehyde dehydrogenase, cytosolic 1
349	Plasma_timeSeries	141	0.086991073	7.93460256	0.995351558	0.339720556	0.656139043	-6.29282288	late - early	O35955	Psmb10	PSB10_MOUSE Proteasome subunit beta type-10
349	Plasma_timeSeries	141	0.129533322	7.93460256	1.120377269	0.285040845	0.722388924	-5.347993014	transition - early	O35955	Psmb10	PSB10_MOUSE Proteasome subunit beta type-10
349	Plasma_timeSeries	141	0.042542248	7.93460256	0.367962214	0.719476915	0.940550769	-6.026482702	transition - late	O35955	Psmb10	PSB10_MOUSE Proteasome subunit beta type-10
349	Urine_timeSeries	141							late - early	O35955	Psmb10	PSB10_MOUSE Proteasome subunit beta type-10
349	Urine_timeSeries	141							transition - early	O35955	Psmb10	PSB10_MOUSE Proteasome subunit beta type-10
349	Urine_timeSeries	141							transition - late	O35955	Psmb10	PSB10_MOUSE Proteasome subunit beta type-10
351	Plasma_timeSeries	142		7.080323863					late - early	O35988	Sdc4	SDC4_MOUSE Syndecan-4
351	Plasma_timeSeries	142		7.080323863					transition - early	O35988	Sdc4	SDC4_MOUSE Syndecan-4
351	Plasma_timeSeries	142		7.080323863					transition - late	O35988	Sdc4	SDC4_MOUSE Syndecan-4
351	Urine_timeSeries	142	-0.031845974	8.376788851	-0.238486446	0.815484711	0.922072962	-6.575013858	late - early	O35988	Sdc4	SDC4_MOUSE Syndecan-4
351	Urine_timeSeries	142	-0.17526361	8.376788851	-1.052345039	0.313151477	0.718333663	-5.284259686	transition - early	O35988	Sdc4	SDC4_MOUSE Syndecan-4
351	Urine_timeSeries	142	-0.143417636	8.376788851	-0.831931088	0.421522295	0.848657449	-5.623444435	transition - late	O35988	Sdc4	SDC4_MOUSE Syndecan-4
352	Plasma_timeSeries	143		7.22339998					late - early	O54724	Cavin1	CAVN1_MOUSE Caveolae-associated protein 1
352	Plasma_timeSeries	143		7.22339998					transition - early	O54724	Cavin1	CAVN1_MOUSE Caveolae-associated protein 1
352	Plasma_timeSeries	143		7.22339998					transition - late	O54724	Cavin1	CAVN1_MOUSE Caveolae-associated protein 1
352	Urine_timeSeries	143							late - early	O54724	Cavin1	CAVN1_MOUSE Caveolae-associated protein 1
352	Urine_timeSeries	143							transition - early	O54724	Cavin1	CAVN1_MOUSE Caveolae-associated protein 1
352	Urine_timeSeries	143							transition - late	O54724	Cavin1	CAVN1_MOUSE Caveolae-associated protein 1
353	Plasma_timeSeries	144	0.084929362	7.920313038	0.388383992	0.726387304	0.906273239	-5.926697374	late - early	O54734	Ddost	OST48_MOUSE Dolichyl-diphosphooligosaccharide--protein glycosyltransferase 48 kDa subunit
353	Plasma_timeSeries	144		7.920313038					transition - early	O54734	Ddost	OST48_MOUSE Dolichyl-diphosphooligosaccharide--protein glycosyltransferase 48 kDa subunit
353	Plasma_timeSeries	144		7.920313038					transition - late	O54734	Ddost	OST48_MOUSE Dolichyl-diphosphooligosaccharide--protein glycosyltransferase 48 kDa subunit
353	Urine_timeSeries	144							late - early	O54734	Ddost	OST48_MOUSE Dolichyl-diphosphooligosaccharide--protein glycosyltransferase 48 kDa subunit
353	Urine_timeSeries	144							transition - early	O54734	Ddost	OST48_MOUSE Dolichyl-diphosphooligosaccharide--protein glycosyltransferase 48 kDa subunit
353	Urine_timeSeries	144							transition - late	O54734	Ddost	OST48_MOUSE Dolichyl-diphosphooligosaccharide--protein glycosyltransferase 48 kDa subunit
355	Plasma_timeSeries	145	0.290869006	8.263629299	1.396725431	0.18472671	0.494080317	-5.878591426	late - early	O54782	Man2b2	MA2B2_MOUSE Epididymis-specific alpha-mannosidase
355	Plasma_timeSeries	145	0.349906811	8.263629299	1.393164316	0.185777848	0.65749001	-5.157572108	transition - early	O54782	Man2b2	MA2B2_MOUSE Epididymis-specific alpha-mannosidase
355	Plasma_timeSeries	145	0.059037805	8.263629299	0.242769717	0.811782995	0.950476961	-6.226566594	transition - late	O54782	Man2b2	MA2B2_MOUSE Epididymis-specific alpha-mannosidase
355	Urine_timeSeries	145	-0.333321459	9.333329035	-2.77566015	0.014771769	0.093070682	-3.474005762	late - early	O54782	Man2b2	MA2B2_MOUSE Epididymis-specific alpha-mannosidase
355	Urine_timeSeries	145	-0.318525363	9.333329035	-1.967108792	0.069121282	0.434530007	-4.170205581	transition - early	O54782	Man2b2	MA2B2_MOUSE Epididymis-specific alpha-mannosidase
355	Urine_timeSeries	145	0.014796097	9.333329035	0.089173717	0.930195351	0.988934395	-5.991843949	transition - late	O54782	Man2b2	MA2B2_MOUSE Epididymis-specific alpha-mannosidase
356	Plasma_timeSeries	146	-0.197983546	8.18509551	-2.40914903	0.03746907	0.228049336	-4.231717082	late - early	O54819;O54819-2	Tfpi	TFPI1_MOUSE Tissue factor pathway inhibitor;TFPI1_MOUSE Isoform Beta of Tissue factor pathway inhibitor
356	Plasma_timeSeries	146	-0.390748134	8.18509551	-3.882271034	0.003232567	0.262137983	-1.462619964	transition - early	O54819;O54819-2	Tfpi	TFPI1_MOUSE Tissue factor pathway inhibitor;TFPI1_MOUSE Isoform Beta of Tissue factor pathway inhibitor
356	Plasma_timeSeries	146	-0.192764588	8.18509551	-1.915209088	0.085407789	0.615986385	-4.453608897	transition - late	O54819;O54819-2	Tfpi	TFPI1_MOUSE Tissue factor pathway inhibitor;TFPI1_MOUSE Isoform Beta of Tissue factor pathway inhibitor
356	Urine_timeSeries	146							late - early	O54819;O54819-2	Tfpi	TFPI1_MOUSE Tissue factor pathway inhibitor;TFPI1_MOUSE Isoform Beta of Tissue factor pathway inhibitor
356	Urine_timeSeries	146							transition - early	O54819;O54819-2	Tfpi	TFPI1_MOUSE Tissue factor pathway inhibitor;TFPI1_MOUSE Isoform Beta of Tissue factor pathway inhibitor
356	Urine_timeSeries	146							transition - late	O54819;O54819-2	Tfpi	TFPI1_MOUSE Tissue factor pathway inhibitor;TFPI1_MOUSE Isoform Beta of Tissue factor pathway inhibitor
357	Plasma_timeSeries	147	-0.121246646	9.227836422	-1.541197032	0.147825676	0.443477027	-5.685230401	late - early	O54890	Itgb3	ITB3_MOUSE Integrin beta-3
357	Plasma_timeSeries	147	-0.145031961	9.227836422	-1.334255015	0.205567741	0.674376396	-5.114970946	transition - early	O54890	Itgb3	ITB3_MOUSE Integrin beta-3
357	Plasma_timeSeries	147	-0.023785315	9.227836422	-0.224222236	0.826153712	0.955208398	-6.093328946	transition - late	O54890	Itgb3	ITB3_MOUSE Integrin beta-3
357	Urine_timeSeries	147							late - early	O54890	Itgb3	ITB3_MOUSE Integrin beta-3
357	Urine_timeSeries	147							transition - early	O54890	Itgb3	ITB3_MOUSE Integrin beta-3
357	Urine_timeSeries	147							transition - late	O54890	Itgb3	ITB3_MOUSE Integrin beta-3
358	Plasma_timeSeries	148		7.298947709					late - early	O54901	Cd200	OX2G_MOUSE OX-2 membrane glycoprotein
358	Plasma_timeSeries	148		7.298947709					transition - early	O54901	Cd200	OX2G_MOUSE OX-2 membrane glycoprotein
358	Plasma_timeSeries	148		7.298947709					transition - late	O54901	Cd200	OX2G_MOUSE OX-2 membrane glycoprotein
358	Urine_timeSeries	148	0.161458834	8.784019434	1.350848305	0.197978364	0.450614327	-5.801391256	late - early	O54901	Cd200	OX2G_MOUSE OX-2 membrane glycoprotein
358	Urine_timeSeries	148	0.063598172	8.784019434	0.394612416	0.699020407	0.909352051	-5.751145495	transition - early	O54901	Cd200	OX2G_MOUSE OX-2 membrane glycoprotein
358	Urine_timeSeries	148	-0.097860663	8.784019434	-0.59256994	0.562831783	0.911412656	-5.821552462	transition - late	O54901	Cd200	OX2G_MOUSE OX-2 membrane glycoprotein
361	Plasma_timeSeries	149	0.502307459	7.616470366	2.355689604	0.052300554	0.263371659	-4.291787078	late - early	O54962	Banf1	BAF_MOUSE Barrier-to-autointegration factor
361	Plasma_timeSeries	149		7.616470366					transition - early	O54962	Banf1	BAF_MOUSE Barrier-to-autointegration factor
361	Plasma_timeSeries	149		7.616470366					transition - late	O54962	Banf1	BAF_MOUSE Barrier-to-autointegration factor
361	Urine_timeSeries	149							late - early	O54962	Banf1	BAF_MOUSE Barrier-to-autointegration factor
361	Urine_timeSeries	149							transition - early	O54962	Banf1	BAF_MOUSE Barrier-to-autointegration factor
361	Urine_timeSeries	149							transition - late	O54962	Banf1	BAF_MOUSE Barrier-to-autointegration factor
362	Plasma_timeSeries	150							late - early	O54965;O54965-2	Rnf13	RNF13_MOUSE E3 ubiquitin-protein ligase RNF13;RNF13_MOUSE Isoform 2 of E3 ubiquitin-protein ligase RNF13
362	Plasma_timeSeries	150							transition - early	O54965;O54965-2	Rnf13	RNF13_MOUSE E3 ubiquitin-protein ligase RNF13;RNF13_MOUSE Isoform 2 of E3 ubiquitin-protein ligase RNF13
362	Plasma_timeSeries	150							transition - late	O54965;O54965-2	Rnf13	RNF13_MOUSE E3 ubiquitin-protein ligase RNF13;RNF13_MOUSE Isoform 2 of E3 ubiquitin-protein ligase RNF13
362	Urine_timeSeries	150	-0.605662695	7.890522074	-1.575669322	0.187976508	0.444563462	-4.795251478	late - early	O54965;O54965-2	Rnf13	RNF13_MOUSE E3 ubiquitin-protein ligase RNF13;RNF13_MOUSE Isoform 2 of E3 ubiquitin-protein ligase RNF13
362	Urine_timeSeries	150		7.890522074					transition - early	O54965;O54965-2	Rnf13	RNF13_MOUSE E3 ubiquitin-protein ligase RNF13;RNF13_MOUSE Isoform 2 of E3 ubiquitin-protein ligase RNF13
362	Urine_timeSeries	150		7.890522074					transition - late	O54965;O54965-2	Rnf13	RNF13_MOUSE E3 ubiquitin-protein ligase RNF13;RNF13_MOUSE Isoform 2 of E3 ubiquitin-protein ligase RNF13
363	Plasma_timeSeries	151	0.260251183	7.692812972	2.04273936	0.076766658	0.3251925	-4.77425451	late - early	O54974	Lgals7	LEG7_MOUSE Galectin-7
363	Plasma_timeSeries	151	0.259200417	7.692812972	1.389822477	0.203485967	0.669406482	-4.833420449	transition - early	O54974	Lgals7	LEG7_MOUSE Galectin-7
363	Plasma_timeSeries	151	-0.001050766	7.692812972	-0.005455258	0.995786187	0.999671972	-5.795699925	transition - late	O54974	Lgals7	LEG7_MOUSE Galectin-7
363	Urine_timeSeries	151		8.217733102					late - early	O54974	Lgals7	LEG7_MOUSE Galectin-7
363	Urine_timeSeries	151		8.217733102					transition - early	O54974	Lgals7	LEG7_MOUSE Galectin-7
363	Urine_timeSeries	151		8.217733102					transition - late	O54974	Lgals7	LEG7_MOUSE Galectin-7
365	Plasma_timeSeries	152		7.992702707					late - early	O54988;O54988-2	Slk	SLK_MOUSE STE20-like serine/threonine-protein kinase;SLK_MOUSE Isoform 2 of STE20-like serine/threonine-protein kinase
365	Plasma_timeSeries	152		7.992702707					transition - early	O54988;O54988-2	Slk	SLK_MOUSE STE20-like serine/threonine-protein kinase;SLK_MOUSE Isoform 2 of STE20-like serine/threonine-protein kinase
365	Plasma_timeSeries	152		7.992702707					transition - late	O54988;O54988-2	Slk	SLK_MOUSE STE20-like serine/threonine-protein kinase;SLK_MOUSE Isoform 2 of STE20-like serine/threonine-protein kinase
365	Urine_timeSeries	152	0.118417762	7.423445117	0.414490427	0.690699079	0.846863887	-5.987635774	late - early	O54988;O54988-2	Slk	SLK_MOUSE STE20-like serine/threonine-protein kinase;SLK_MOUSE Isoform 2 of STE20-like serine/threonine-protein kinase
365	Urine_timeSeries	152	-0.111539704	7.423445117	-0.368087343	0.72349119	0.913242735	-5.408886516	transition - early	O54988;O54988-2	Slk	SLK_MOUSE STE20-like serine/threonine-protein kinase;SLK_MOUSE Isoform 2 of STE20-like serine/threonine-protein kinase
365	Urine_timeSeries	152	-0.229957466	7.423445117	-1.01813452	0.341904718	0.794425669	-5.404648083	transition - late	O54988;O54988-2	Slk	SLK_MOUSE STE20-like serine/threonine-protein kinase;SLK_MOUSE Isoform 2 of STE20-like serine/threonine-protein kinase
366	Plasma_timeSeries	153	0.897037214	8.386194177	5.217308721	0.008008623	0.094024309	-1.831109047	late - early	O54990;O54990-2;O54990-6;O54990-3;O54990-4;O54990-5	Prom1	PROM1_MOUSE Prominin-1;PROM1_MOUSE Isoform 2 of Prominin-1;PROM1_MOUSE Isoform 6 of Prominin-1;PROM1_MOUSE Isoform 3 of Prominin-1;PROM1_MOUSE Isoform 4 of Prominin-1;PROM1_MOUSE Isoform 5 of Prominin-1
366	Plasma_timeSeries	153	0.687561121	8.386194177	3.463203548	0.02926567	0.426700696	-3.117696255	transition - early	O54990;O54990-2;O54990-6;O54990-3;O54990-4;O54990-5	Prom1	PROM1_MOUSE Prominin-1;PROM1_MOUSE Isoform 2 of Prominin-1;PROM1_MOUSE Isoform 6 of Prominin-1;PROM1_MOUSE Isoform 3 of Prominin-1;PROM1_MOUSE Isoform 4 of Prominin-1;PROM1_MOUSE Isoform 5 of Prominin-1
366	Plasma_timeSeries	153	-0.209476094	8.386194177	-1.218345719	0.295190868	0.836424864	-5.042846717	transition - late	O54990;O54990-2;O54990-6;O54990-3;O54990-4;O54990-5	Prom1	PROM1_MOUSE Prominin-1;PROM1_MOUSE Isoform 2 of Prominin-1;PROM1_MOUSE Isoform 6 of Prominin-1;PROM1_MOUSE Isoform 3 of Prominin-1;PROM1_MOUSE Isoform 4 of Prominin-1;PROM1_MOUSE Isoform 5 of Prominin-1
366	Urine_timeSeries	153	0.285169369	8.639358049	2.249162695	0.040955549	0.173702524	-4.430464246	late - early	O54990;O54990-2;O54990-6;O54990-3;O54990-4;O54990-5	Prom1	PROM1_MOUSE Prominin-1;PROM1_MOUSE Isoform 2 of Prominin-1;PROM1_MOUSE Isoform 6 of Prominin-1;PROM1_MOUSE Isoform 3 of Prominin-1;PROM1_MOUSE Isoform 4 of Prominin-1;PROM1_MOUSE Isoform 5 of Prominin-1
366	Urine_timeSeries	153	0.187175805	8.639358049	1.094835954	0.291898545	0.707570116	-5.265420349	transition - early	O54990;O54990-2;O54990-6;O54990-3;O54990-4;O54990-5	Prom1	PROM1_MOUSE Prominin-1;PROM1_MOUSE Isoform 2 of Prominin-1;PROM1_MOUSE Isoform 6 of Prominin-1;PROM1_MOUSE Isoform 3 of Prominin-1;PROM1_MOUSE Isoform 4 of Prominin-1;PROM1_MOUSE Isoform 5 of Prominin-1
366	Urine_timeSeries	153	-0.097993564	8.639358049	-0.55937396	0.584663744	0.916026581	-5.840314065	transition - late	O54990;O54990-2;O54990-6;O54990-3;O54990-4;O54990-5	Prom1	PROM1_MOUSE Prominin-1;PROM1_MOUSE Isoform 2 of Prominin-1;PROM1_MOUSE Isoform 6 of Prominin-1;PROM1_MOUSE Isoform 3 of Prominin-1;PROM1_MOUSE Isoform 4 of Prominin-1;PROM1_MOUSE Isoform 5 of Prominin-1
369	Plasma_timeSeries	154							late - early	O55022	Pgrmc1	PGRC1_MOUSE Membrane-associated progesterone receptor component 1
369	Plasma_timeSeries	154							transition - early	O55022	Pgrmc1	PGRC1_MOUSE Membrane-associated progesterone receptor component 1
369	Plasma_timeSeries	154							transition - late	O55022	Pgrmc1	PGRC1_MOUSE Membrane-associated progesterone receptor component 1
369	Urine_timeSeries	154		7.462803582					late - early	O55022	Pgrmc1	PGRC1_MOUSE Membrane-associated progesterone receptor component 1
369	Urine_timeSeries	154	-0.382614027	7.462803582	-0.848203924	0.434096134	0.791845416	-5.14332675	transition - early	O55022	Pgrmc1	PGRC1_MOUSE Membrane-associated progesterone receptor component 1
369	Urine_timeSeries	154		7.462803582					transition - late	O55022	Pgrmc1	PGRC1_MOUSE Membrane-associated progesterone receptor component 1
370	Plasma_timeSeries	155	0.102687444	7.777728599	0.77595924	0.456291959	0.735764799	-6.375210964	late - early	O55023	Impa1	IMPA1_MOUSE Inositol monophosphatase 1
370	Plasma_timeSeries	155	0.100646806	7.777728599	0.620977598	0.54893988	0.857305573	-5.724334224	transition - early	O55023	Impa1	IMPA1_MOUSE Inositol monophosphatase 1
370	Plasma_timeSeries	155	-0.002040638	7.777728599	-0.012590469	0.990209935	0.999556576	-6.063089983	transition - late	O55023	Impa1	IMPA1_MOUSE Inositol monophosphatase 1
370	Urine_timeSeries	155	-0.049573199	7.361623005	-0.167379848	0.872455548	0.947794093	-6.063973381	late - early	O55023	Impa1	IMPA1_MOUSE Inositol monophosphatase 1
370	Urine_timeSeries	155	-0.420576532	7.361623005	-1.42004222	0.204385758	0.62717846	-4.686759064	transition - early	O55023	Impa1	IMPA1_MOUSE Inositol monophosphatase 1
370	Urine_timeSeries	155	-0.371003333	7.361623005	-1.022794543	0.345052412	0.79454894	-5.056265436	transition - late	O55023	Impa1	IMPA1_MOUSE Inositol monophosphatase 1
371	Plasma_timeSeries	156		7.658483008					late - early	O55029	Copb2	COPB2_MOUSE Coatomer subunit beta'
371	Plasma_timeSeries	156	0.185279422	7.658483008	0.847287202	0.46551043	0.826734668	-5.128410236	transition - early	O55029	Copb2	COPB2_MOUSE Coatomer subunit beta'
371	Plasma_timeSeries	156		7.658483008					transition - late	O55029	Copb2	COPB2_MOUSE Coatomer subunit beta'
371	Urine_timeSeries	156	0.444235932	7.741246222	1.484588807	0.196315946	0.449547019	-5.002928153	late - early	O55029	Copb2	COPB2_MOUSE Coatomer subunit beta'
371	Urine_timeSeries	156		7.741246222					transition - early	O55029	Copb2	COPB2_MOUSE Coatomer subunit beta'
371	Urine_timeSeries	156		7.741246222					transition - late	O55029	Copb2	COPB2_MOUSE Coatomer subunit beta'
372	Plasma_timeSeries	157	-0.123315004	8.591262631	-0.815859565	0.428546937	0.711013008	-6.500732528	late - early	O55042;O55042-2	Snca	SYUA_MOUSE Alpha-synuclein;SYUA_MOUSE Isoform 2 of Alpha-synuclein
372	Plasma_timeSeries	157	-0.201110047	8.591262631	-1.103239003	0.288937902	0.724593538	-5.485909726	transition - early	O55042;O55042-2	Snca	SYUA_MOUSE Alpha-synuclein;SYUA_MOUSE Isoform 2 of Alpha-synuclein
372	Plasma_timeSeries	157	-0.077795043	8.591262631	-0.440759952	0.666266472	0.932484487	-6.157237233	transition - late	O55042;O55042-2	Snca	SYUA_MOUSE Alpha-synuclein;SYUA_MOUSE Isoform 2 of Alpha-synuclein
372	Urine_timeSeries	157		6.480116849					late - early	O55042;O55042-2	Snca	SYUA_MOUSE Alpha-synuclein;SYUA_MOUSE Isoform 2 of Alpha-synuclein
372	Urine_timeSeries	157		6.480116849					transition - early	O55042;O55042-2	Snca	SYUA_MOUSE Alpha-synuclein;SYUA_MOUSE Isoform 2 of Alpha-synuclein
372	Urine_timeSeries	157		6.480116849					transition - late	O55042;O55042-2	Snca	SYUA_MOUSE Alpha-synuclein;SYUA_MOUSE Isoform 2 of Alpha-synuclein
373	Plasma_timeSeries	158							late - early	O55060	Tpmt	TPMT_MOUSE Thiopurine S-methyltransferase
373	Plasma_timeSeries	158							transition - early	O55060	Tpmt	TPMT_MOUSE Thiopurine S-methyltransferase
373	Plasma_timeSeries	158							transition - late	O55060	Tpmt	TPMT_MOUSE Thiopurine S-methyltransferase
373	Urine_timeSeries	158	0.131648733	7.715488168	0.863241362	0.407975391	0.657830142	-6.092522251	late - early	O55060	Tpmt	TPMT_MOUSE Thiopurine S-methyltransferase
373	Urine_timeSeries	158	0.206453356	7.715488168	1.193892627	0.259724494	0.675466104	-5.114441688	transition - early	O55060	Tpmt	TPMT_MOUSE Thiopurine S-methyltransferase
373	Urine_timeSeries	158	0.074804623	7.715488168	0.410386455	0.690066594	0.941049361	-5.829262996	transition - late	O55060	Tpmt	TPMT_MOUSE Thiopurine S-methyltransferase
374	Plasma_timeSeries	159	0.220951085	8.181615529	3.000766934	0.00973627	0.106142733	-3.186257334	late - early	O55111	Dsg2	DSG2_MOUSE Desmoglein-2
374	Plasma_timeSeries	159	0.112295184	8.181615529	1.264543027	0.227138109	0.687400249	-5.310597884	transition - early	O55111	Dsg2	DSG2_MOUSE Desmoglein-2
374	Plasma_timeSeries	159	-0.108655901	8.181615529	-1.263688857	0.227435543	0.798035789	-5.477393985	transition - late	O55111	Dsg2	DSG2_MOUSE Desmoglein-2
374	Urine_timeSeries	159	0.079150449	7.941345518	0.388578283	0.704917523	0.858900576	-6.473399307	late - early	O55111	Dsg2	DSG2_MOUSE Desmoglein-2
374	Urine_timeSeries	159	0.199833702	7.941345518	0.801029011	0.439878053	0.791845416	-5.466466325	transition - early	O55111	Dsg2	DSG2_MOUSE Desmoglein-2
374	Urine_timeSeries	159	0.120683253	7.941345518	0.483756171	0.637935199	0.929361967	-5.845564488	transition - late	O55111	Dsg2	DSG2_MOUSE Desmoglein-2
375	Plasma_timeSeries	160							late - early	O55125	Nipsnap1	NIPS1_MOUSE Protein NipSnap homolog 1
375	Plasma_timeSeries	160							transition - early	O55125	Nipsnap1	NIPS1_MOUSE Protein NipSnap homolog 1
375	Plasma_timeSeries	160							transition - late	O55125	Nipsnap1	NIPS1_MOUSE Protein NipSnap homolog 1
375	Urine_timeSeries	160		7.617290029					late - early	O55125	Nipsnap1	NIPS1_MOUSE Protein NipSnap homolog 1
375	Urine_timeSeries	160		7.617290029					transition - early	O55125	Nipsnap1	NIPS1_MOUSE Protein NipSnap homolog 1
375	Urine_timeSeries	160		7.617290029					transition - late	O55125	Nipsnap1	NIPS1_MOUSE Protein NipSnap homolog 1
378	Plasma_timeSeries	161							late - early	O55131	7-Sep	SEPT7_MOUSE Septin-7
378	Plasma_timeSeries	161							transition - early	O55131	7-Sep	SEPT7_MOUSE Septin-7
378	Plasma_timeSeries	161							transition - late	O55131	7-Sep	SEPT7_MOUSE Septin-7
378	Urine_timeSeries	161		7.653423546					late - early	O55131	7-Sep	SEPT7_MOUSE Septin-7
378	Urine_timeSeries	161		7.653423546					transition - early	O55131	7-Sep	SEPT7_MOUSE Septin-7
378	Urine_timeSeries	161		7.653423546					transition - late	O55131	7-Sep	SEPT7_MOUSE Septin-7
379	Plasma_timeSeries	162	-0.090759135	8.292542703	-1.352204461	0.19822457	0.512406786	-5.9355624	late - early	O55134	Pcdh12	PCD12_MOUSE Protocadherin-12
379	Plasma_timeSeries	162	-0.218931755	8.292542703	-2.704563152	0.017374961	0.396971413	-3.133156527	transition - early	O55134	Pcdh12	PCD12_MOUSE Protocadherin-12
379	Plasma_timeSeries	162	-0.12817262	8.292542703	-1.635302093	0.124758783	0.71137073	-4.997899419	transition - late	O55134	Pcdh12	PCD12_MOUSE Protocadherin-12
379	Urine_timeSeries	162	-0.423024608	8.823850237	-3.132391579	0.007274065	0.062430952	-2.793297275	late - early	O55134	Pcdh12	PCD12_MOUSE Protocadherin-12
379	Urine_timeSeries	162	0.12002154	8.823850237	0.659099459	0.52042809	0.832341146	-5.61766341	transition - early	O55134	Pcdh12	PCD12_MOUSE Protocadherin-12
379	Urine_timeSeries	162	0.543046148	8.823850237	2.910273794	0.011317774	0.243816994	-2.713448056	transition - late	O55134	Pcdh12	PCD12_MOUSE Protocadherin-12
380	Plasma_timeSeries	163		7.776771795					late - early	O55135	Eif6	IF6_MOUSE Eukaryotic translation initiation factor 6
380	Plasma_timeSeries	163		7.776771795					transition - early	O55135	Eif6	IF6_MOUSE Eukaryotic translation initiation factor 6
380	Plasma_timeSeries	163	-0.133869905	7.776771795	-0.803161933	0.4494648	0.907309468	-5.728859934	transition - late	O55135	Eif6	IF6_MOUSE Eukaryotic translation initiation factor 6
380	Urine_timeSeries	163		7.63340221					late - early	O55135	Eif6	IF6_MOUSE Eukaryotic translation initiation factor 6
380	Urine_timeSeries	163		7.63340221					transition - early	O55135	Eif6	IF6_MOUSE Eukaryotic translation initiation factor 6
380	Urine_timeSeries	163		7.63340221					transition - late	O55135	Eif6	IF6_MOUSE Eukaryotic translation initiation factor 6
382	Plasma_timeSeries	164							late - early	O55183	Stc1	STC1_MOUSE Stanniocalcin-1
382	Plasma_timeSeries	164							transition - early	O55183	Stc1	STC1_MOUSE Stanniocalcin-1
382	Plasma_timeSeries	164							transition - late	O55183	Stc1	STC1_MOUSE Stanniocalcin-1
382	Urine_timeSeries	164		7.266098887					late - early	O55183	Stc1	STC1_MOUSE Stanniocalcin-1
382	Urine_timeSeries	164		7.266098887					transition - early	O55183	Stc1	STC1_MOUSE Stanniocalcin-1
382	Urine_timeSeries	164		7.266098887					transition - late	O55183	Stc1	STC1_MOUSE Stanniocalcin-1
383	Plasma_timeSeries	165							late - early	O55186	Cd59a	CD59A_MOUSE CD59A glycoprotein
383	Plasma_timeSeries	165							transition - early	O55186	Cd59a	CD59A_MOUSE CD59A glycoprotein
383	Plasma_timeSeries	165							transition - late	O55186	Cd59a	CD59A_MOUSE CD59A glycoprotein
383	Urine_timeSeries	165		8.139544399					late - early	O55186	Cd59a	CD59A_MOUSE CD59A glycoprotein
383	Urine_timeSeries	165		8.139544399					transition - early	O55186	Cd59a	CD59A_MOUSE CD59A glycoprotein
383	Urine_timeSeries	165		8.139544399					transition - late	O55186	Cd59a	CD59A_MOUSE CD59A glycoprotein
384	Plasma_timeSeries	166							late - early	O55188	Dmp1	DMP1_MOUSE Dentin matrix acidic phosphoprotein 1
384	Plasma_timeSeries	166							transition - early	O55188	Dmp1	DMP1_MOUSE Dentin matrix acidic phosphoprotein 1
384	Plasma_timeSeries	166							transition - late	O55188	Dmp1	DMP1_MOUSE Dentin matrix acidic phosphoprotein 1
384	Urine_timeSeries	166	0.569508913	8.59587782	2.313157871	0.040810899	0.173702524	-4.230432237	late - early	O55188	Dmp1	DMP1_MOUSE Dentin matrix acidic phosphoprotein 1
384	Urine_timeSeries	166	0.88283719	8.59587782	2.927788759	0.013588155	0.283205331	-2.73691975	transition - early	O55188	Dmp1	DMP1_MOUSE Dentin matrix acidic phosphoprotein 1
384	Urine_timeSeries	166	0.313328277	8.59587782	1.039103267	0.320801296	0.770929345	-5.439951191	transition - late	O55188	Dmp1	DMP1_MOUSE Dentin matrix acidic phosphoprotein 1
385	Plasma_timeSeries	167		7.809737343					late - early	O55201;O55201-2	Supt5h	SPT5H_MOUSE Transcription elongation factor SPT5;SPT5H_MOUSE Isoform 2 of Transcription elongation factor SPT5
385	Plasma_timeSeries	167		7.809737343					transition - early	O55201;O55201-2	Supt5h	SPT5H_MOUSE Transcription elongation factor SPT5;SPT5H_MOUSE Isoform 2 of Transcription elongation factor SPT5
385	Plasma_timeSeries	167		7.809737343					transition - late	O55201;O55201-2	Supt5h	SPT5H_MOUSE Transcription elongation factor SPT5;SPT5H_MOUSE Isoform 2 of Transcription elongation factor SPT5
385	Urine_timeSeries	167							late - early	O55201;O55201-2	Supt5h	SPT5H_MOUSE Transcription elongation factor SPT5;SPT5H_MOUSE Isoform 2 of Transcription elongation factor SPT5
385	Urine_timeSeries	167							transition - early	O55201;O55201-2	Supt5h	SPT5H_MOUSE Transcription elongation factor SPT5;SPT5H_MOUSE Isoform 2 of Transcription elongation factor SPT5
385	Urine_timeSeries	167							transition - late	O55201;O55201-2	Supt5h	SPT5H_MOUSE Transcription elongation factor SPT5;SPT5H_MOUSE Isoform 2 of Transcription elongation factor SPT5
386	Plasma_timeSeries	168	-0.303582822	7.837796998	-2.288820361	0.052631192	0.263371659	-4.410835821	late - early	O55222	Ilk	ILK_MOUSE Integrin-linked protein kinase
386	Plasma_timeSeries	168	-0.05726631	7.837796998	-0.294942329	0.775842019	0.935923825	-5.642213772	transition - early	O55222	Ilk	ILK_MOUSE Integrin-linked protein kinase
386	Plasma_timeSeries	168	0.246316512	7.837796998	1.228335686	0.25557931	0.822993416	-5.093863923	transition - late	O55222	Ilk	ILK_MOUSE Integrin-linked protein kinase
386	Urine_timeSeries	168							late - early	O55222	Ilk	ILK_MOUSE Integrin-linked protein kinase
386	Urine_timeSeries	168							transition - early	O55222	Ilk	ILK_MOUSE Integrin-linked protein kinase
386	Urine_timeSeries	168							transition - late	O55222	Ilk	ILK_MOUSE Integrin-linked protein kinase
387	Plasma_timeSeries	169	-0.250534431	7.667322491	-1.057317864	0.318867724	0.638258182	-5.953922143	late - early	O55226	Chad	CHAD_MOUSE Chondroadherin
387	Plasma_timeSeries	169	0.032040293	7.667322491	0.135218039	0.895519171	0.970503465	-5.940458455	transition - early	O55226	Chad	CHAD_MOUSE Chondroadherin
387	Plasma_timeSeries	169	0.282574725	7.667322491	0.997747121	0.345368059	0.858955222	-5.441068658	transition - late	O55226	Chad	CHAD_MOUSE Chondroadherin
387	Urine_timeSeries	169		7.993839426					late - early	O55226	Chad	CHAD_MOUSE Chondroadherin
387	Urine_timeSeries	169		7.993839426					transition - early	O55226	Chad	CHAD_MOUSE Chondroadherin
387	Urine_timeSeries	169		7.993839426					transition - late	O55226	Chad	CHAD_MOUSE Chondroadherin
388	Plasma_timeSeries	170	0.056821411	8.558897411	0.87088394	0.398830897	0.700679893	-6.453951009	late - early	O55234	Psmb5	PSB5_MOUSE Proteasome subunit beta type-5
388	Plasma_timeSeries	170	0.002917563	8.558897411	0.037077019	0.970958777	0.990069759	-6.077243505	transition - early	O55234	Psmb5	PSB5_MOUSE Proteasome subunit beta type-5
388	Plasma_timeSeries	170	-0.053903848	8.558897411	-0.70748747	0.491132039	0.908894935	-6.002890809	transition - late	O55234	Psmb5	PSB5_MOUSE Proteasome subunit beta type-5
388	Urine_timeSeries	170	0.241923833	7.834930497	1.15743053	0.279962312	0.542192664	-5.736445624	late - early	O55234	Psmb5	PSB5_MOUSE Proteasome subunit beta type-5
388	Urine_timeSeries	170	-0.164592377	7.834930497	-0.556815092	0.592644321	0.861718062	-5.377618569	transition - early	O55234	Psmb5	PSB5_MOUSE Proteasome subunit beta type-5
388	Urine_timeSeries	170	-0.40651621	7.834930497	-1.375242069	0.205751886	0.660334959	-4.860601897	transition - late	O55234	Psmb5	PSB5_MOUSE Proteasome subunit beta type-5
389	Plasma_timeSeries	171	0.145721844	7.793871963	0.329919858	0.750266266	0.912425409	-6.491245279	late - early	O70133;O70133-2;O70133-3	Dhx9	DHX9_MOUSE ATP-dependent RNA helicase A;DHX9_MOUSE Isoform 2 of ATP-dependent RNA helicase A;DHX9_MOUSE Isoform 3 of ATP-dependent RNA helicase A
389	Plasma_timeSeries	171	0.320358737	7.793871963	0.648732064	0.535396541	0.854969601	-5.656142399	transition - early	O70133;O70133-2;O70133-3	Dhx9	DHX9_MOUSE ATP-dependent RNA helicase A;DHX9_MOUSE Isoform 2 of ATP-dependent RNA helicase A;DHX9_MOUSE Isoform 3 of ATP-dependent RNA helicase A
389	Plasma_timeSeries	171	0.174636893	7.793871963	0.353642772	0.733104091	0.944871755	-5.947479167	transition - late	O70133;O70133-2;O70133-3	Dhx9	DHX9_MOUSE ATP-dependent RNA helicase A;DHX9_MOUSE Isoform 2 of ATP-dependent RNA helicase A;DHX9_MOUSE Isoform 3 of ATP-dependent RNA helicase A
389	Urine_timeSeries	171							late - early	O70133;O70133-2;O70133-3	Dhx9	DHX9_MOUSE ATP-dependent RNA helicase A;DHX9_MOUSE Isoform 2 of ATP-dependent RNA helicase A;DHX9_MOUSE Isoform 3 of ATP-dependent RNA helicase A
389	Urine_timeSeries	171							transition - early	O70133;O70133-2;O70133-3	Dhx9	DHX9_MOUSE ATP-dependent RNA helicase A;DHX9_MOUSE Isoform 2 of ATP-dependent RNA helicase A;DHX9_MOUSE Isoform 3 of ATP-dependent RNA helicase A
389	Urine_timeSeries	171							transition - late	O70133;O70133-2;O70133-3	Dhx9	DHX9_MOUSE ATP-dependent RNA helicase A;DHX9_MOUSE Isoform 2 of ATP-dependent RNA helicase A;DHX9_MOUSE Isoform 3 of ATP-dependent RNA helicase A
390	Plasma_timeSeries	172		7.42852589					late - early	O70138	Mmp8	MMP8_MOUSE Neutrophil collagenase
390	Plasma_timeSeries	172		7.42852589					transition - early	O70138	Mmp8	MMP8_MOUSE Neutrophil collagenase
390	Plasma_timeSeries	172		7.42852589					transition - late	O70138	Mmp8	MMP8_MOUSE Neutrophil collagenase
390	Urine_timeSeries	172							late - early	O70138	Mmp8	MMP8_MOUSE Neutrophil collagenase
390	Urine_timeSeries	172							transition - early	O70138	Mmp8	MMP8_MOUSE Neutrophil collagenase
390	Urine_timeSeries	172							transition - late	O70138	Mmp8	MMP8_MOUSE Neutrophil collagenase
391	Plasma_timeSeries	173	-0.005918158	9.599293457	-0.088542466	0.930727636	0.974389573	-6.84132332	late - early	O70165	Fcn1	FCN1_MOUSE Ficolin-1
391	Plasma_timeSeries	173	-0.123194863	9.599293457	-1.52824866	0.149220241	0.614038693	-4.985255212	transition - early	O70165	Fcn1	FCN1_MOUSE Ficolin-1
391	Plasma_timeSeries	173	-0.117276706	9.599293457	-1.502545191	0.155667169	0.746597523	-5.179299452	transition - late	O70165	Fcn1	FCN1_MOUSE Ficolin-1
391	Urine_timeSeries	173		7.973446497					late - early	O70165	Fcn1	FCN1_MOUSE Ficolin-1
391	Urine_timeSeries	173		7.973446497					transition - early	O70165	Fcn1	FCN1_MOUSE Ficolin-1
391	Urine_timeSeries	173		7.973446497					transition - late	O70165	Fcn1	FCN1_MOUSE Ficolin-1
392	Plasma_timeSeries	174		7.276698795					late - early	O70172	Pip4k2a	PI42A_MOUSE Phosphatidylinositol 5-phosphate 4-kinase type-2 alpha
392	Plasma_timeSeries	174		7.276698795					transition - early	O70172	Pip4k2a	PI42A_MOUSE Phosphatidylinositol 5-phosphate 4-kinase type-2 alpha
392	Plasma_timeSeries	174		7.276698795					transition - late	O70172	Pip4k2a	PI42A_MOUSE Phosphatidylinositol 5-phosphate 4-kinase type-2 alpha
392	Urine_timeSeries	174							late - early	O70172	Pip4k2a	PI42A_MOUSE Phosphatidylinositol 5-phosphate 4-kinase type-2 alpha
392	Urine_timeSeries	174							transition - early	O70172	Pip4k2a	PI42A_MOUSE Phosphatidylinositol 5-phosphate 4-kinase type-2 alpha
392	Urine_timeSeries	174							transition - late	O70172	Pip4k2a	PI42A_MOUSE Phosphatidylinositol 5-phosphate 4-kinase type-2 alpha
395	Plasma_timeSeries	175	-0.144637647	9.413241313	-1.364339666	0.194468024	0.507362088	-5.920171966	late - early	O70250	Pgam2	PGAM2_MOUSE Phosphoglycerate mutase 2
395	Plasma_timeSeries	175	-0.164412807	9.413241313	-1.285917631	0.219795204	0.681307443	-5.285952786	transition - early	O70250	Pgam2	PGAM2_MOUSE Phosphoglycerate mutase 2
395	Plasma_timeSeries	175	-0.019775159	9.413241313	-0.15973933	0.875419069	0.971117447	-6.243796458	transition - late	O70250	Pgam2	PGAM2_MOUSE Phosphoglycerate mutase 2
395	Urine_timeSeries	175	0.106978246	8.447147276	0.722202661	0.481950848	0.714729829	-6.435787767	late - early	O70250	Pgam2	PGAM2_MOUSE Phosphoglycerate mutase 2
395	Urine_timeSeries	175	0.244195302	8.447147276	1.222593997	0.241482676	0.66286182	-5.13408056	transition - early	O70250	Pgam2	PGAM2_MOUSE Phosphoglycerate mutase 2
395	Urine_timeSeries	175	0.137217056	8.447147276	0.670437659	0.513387185	0.901086293	-5.773540994	transition - late	O70250	Pgam2	PGAM2_MOUSE Phosphoglycerate mutase 2
396	Plasma_timeSeries	176	-0.007693665	7.760491408	-0.048144364	0.963582977	0.985957924	-6.351963124	late - early	O70251	Eef1b	EF1B_MOUSE Elongation factor 1-beta
396	Plasma_timeSeries	176	0.07563167	7.760491408	0.386429493	0.71607961	0.919221992	-5.528361284	transition - early	O70251	Eef1b	EF1B_MOUSE Elongation factor 1-beta
396	Plasma_timeSeries	176	0.083325335	7.760491408	0.425739202	0.689118213	0.933336631	-5.645640558	transition - late	O70251	Eef1b	EF1B_MOUSE Elongation factor 1-beta
396	Urine_timeSeries	176							late - early	O70251	Eef1b	EF1B_MOUSE Elongation factor 1-beta
396	Urine_timeSeries	176							transition - early	O70251	Eef1b	EF1B_MOUSE Elongation factor 1-beta
396	Urine_timeSeries	176							transition - late	O70251	Eef1b	EF1B_MOUSE Elongation factor 1-beta
399	Plasma_timeSeries	177	-0.082983813	8.229235394	-1.127040283	0.280584297	0.600830065	-6.200088527	late - early	O70325;O70325-2;O70325-3	Gpx4	GPX4_MOUSE Phospholipid hydroperoxide glutathione peroxidase;GPX4_MOUSE Isoform Cytoplasmic of Phospholipid hydroperoxide glutathione peroxidase;GPX4_MOUSE Isoform Nuclear of Phospholipid hydroperoxide glutathione peroxidase
399	Plasma_timeSeries	177	-0.052338249	8.229235394	-0.514460381	0.615771295	0.874772695	-5.818164643	transition - early	O70325;O70325-2;O70325-3	Gpx4	GPX4_MOUSE Phospholipid hydroperoxide glutathione peroxidase;GPX4_MOUSE Isoform Cytoplasmic of Phospholipid hydroperoxide glutathione peroxidase;GPX4_MOUSE Isoform Nuclear of Phospholipid hydroperoxide glutathione peroxidase
399	Plasma_timeSeries	177	0.030645564	8.229235394	0.308670425	0.76258062	0.950289593	-6.070345053	transition - late	O70325;O70325-2;O70325-3	Gpx4	GPX4_MOUSE Phospholipid hydroperoxide glutathione peroxidase;GPX4_MOUSE Isoform Cytoplasmic of Phospholipid hydroperoxide glutathione peroxidase;GPX4_MOUSE Isoform Nuclear of Phospholipid hydroperoxide glutathione peroxidase
399	Urine_timeSeries	177	-0.052052685	8.061817708	-0.329657546	0.749095104	0.887514852	-6.354610779	late - early	O70325;O70325-2;O70325-3	Gpx4	GPX4_MOUSE Phospholipid hydroperoxide glutathione peroxidase;GPX4_MOUSE Isoform Cytoplasmic of Phospholipid hydroperoxide glutathione peroxidase;GPX4_MOUSE Isoform Nuclear of Phospholipid hydroperoxide glutathione peroxidase
399	Urine_timeSeries	177	-0.005701949	8.061817708	-0.032298937	0.974928638	0.993726561	-5.725403775	transition - early	O70325;O70325-2;O70325-3	Gpx4	GPX4_MOUSE Phospholipid hydroperoxide glutathione peroxidase;GPX4_MOUSE Isoform Cytoplasmic of Phospholipid hydroperoxide glutathione peroxidase;GPX4_MOUSE Isoform Nuclear of Phospholipid hydroperoxide glutathione peroxidase
399	Urine_timeSeries	177	0.046350735	8.061817708	0.262555736	0.798720613	0.969897255	-5.879048173	transition - late	O70325;O70325-2;O70325-3	Gpx4	GPX4_MOUSE Phospholipid hydroperoxide glutathione peroxidase;GPX4_MOUSE Isoform Cytoplasmic of Phospholipid hydroperoxide glutathione peroxidase;GPX4_MOUSE Isoform Nuclear of Phospholipid hydroperoxide glutathione peroxidase
400	Plasma_timeSeries	178	-0.042305311	10.53116256	-0.882301572	0.392841403	0.697179293	-6.443901264	late - early	O70362	Gpld1	PHLD_MOUSE Phosphatidylinositol-glycan-specific phospholipase D
400	Plasma_timeSeries	178	0.067783706	10.53116256	1.172151716	0.261129457	0.711159159	-5.413367285	transition - early	O70362	Gpld1	PHLD_MOUSE Phosphatidylinositol-glycan-specific phospholipase D
400	Plasma_timeSeries	178	0.110089017	10.53116256	1.966151013	0.069893491	0.583606197	-4.504482576	transition - late	O70362	Gpld1	PHLD_MOUSE Phosphatidylinositol-glycan-specific phospholipase D
400	Urine_timeSeries	178	-0.657081864	7.907527961	-3.290906092	0.005300452	0.055023739	-2.48613378	late - early	O70362	Gpld1	PHLD_MOUSE Phosphatidylinositol-glycan-specific phospholipase D
400	Urine_timeSeries	178	-0.147757487	7.907527961	-0.548816107	0.591697956	0.861718062	-5.681117212	transition - early	O70362	Gpld1	PHLD_MOUSE Phosphatidylinositol-glycan-specific phospholipase D
400	Urine_timeSeries	178	0.509324378	7.907527961	1.846193287	0.08591365	0.490185106	-4.471085854	transition - late	O70362	Gpld1	PHLD_MOUSE Phosphatidylinositol-glycan-specific phospholipase D
401	Plasma_timeSeries	179	0.076052066	8.229782117	1.317334786	0.20934776	0.524873952	-5.979199907	late - early	O70370	Ctss	CATS_MOUSE Cathepsin S
401	Plasma_timeSeries	179	0.000143585	8.229782117	0.002062202	0.998384348	0.999519931	-6.077940857	transition - early	O70370	Ctss	CATS_MOUSE Cathepsin S
401	Plasma_timeSeries	179	-0.075908481	8.229782117	-1.125968281	0.2795294	0.833004927	-5.630912509	transition - late	O70370	Ctss	CATS_MOUSE Cathepsin S
401	Urine_timeSeries	179							late - early	O70370	Ctss	CATS_MOUSE Cathepsin S
401	Urine_timeSeries	179							transition - early	O70370	Ctss	CATS_MOUSE Cathepsin S
401	Urine_timeSeries	179							transition - late	O70370	Ctss	CATS_MOUSE Cathepsin S
403	Plasma_timeSeries	180							late - early	O70404	Vamp8	VAMP8_MOUSE Vesicle-associated membrane protein 8
403	Plasma_timeSeries	180							transition - early	O70404	Vamp8	VAMP8_MOUSE Vesicle-associated membrane protein 8
403	Plasma_timeSeries	180							transition - late	O70404	Vamp8	VAMP8_MOUSE Vesicle-associated membrane protein 8
403	Urine_timeSeries	180		7.321620984					late - early	O70404	Vamp8	VAMP8_MOUSE Vesicle-associated membrane protein 8
403	Urine_timeSeries	180	0.309432094	7.321620984	1.509114268	0.174231219	0.585638461	-4.732220091	transition - early	O70404	Vamp8	VAMP8_MOUSE Vesicle-associated membrane protein 8
403	Urine_timeSeries	180		7.321620984					transition - late	O70404	Vamp8	VAMP8_MOUSE Vesicle-associated membrane protein 8
404	Plasma_timeSeries	181	0.174156084	8.627052317	1.931180546	0.074431331	0.321133055	-5.09808015	late - early	O70435	Psma3	PSA3_MOUSE Proteasome subunit alpha type-3
404	Plasma_timeSeries	181	0.10445948	8.627052317	0.960436014	0.353491676	0.761813265	-5.624453052	transition - early	O70435	Psma3	PSA3_MOUSE Proteasome subunit alpha type-3
404	Plasma_timeSeries	181	-0.069696605	8.627052317	-0.661830168	0.519064785	0.913835443	-6.034115448	transition - late	O70435	Psma3	PSA3_MOUSE Proteasome subunit alpha type-3
404	Urine_timeSeries	181	-0.411994327	8.17367934	-1.811179303	0.099819779	0.301394901	-4.958483506	late - early	O70435	Psma3	PSA3_MOUSE Proteasome subunit alpha type-3
404	Urine_timeSeries	181	-0.450153069	8.17367934	-1.745252188	0.111140352	0.518610929	-4.466714615	transition - early	O70435	Psma3	PSA3_MOUSE Proteasome subunit alpha type-3
404	Urine_timeSeries	181	-0.038158742	8.17367934	-0.140350278	0.891134388	0.976752356	-5.904377302	transition - late	O70435	Psma3	PSA3_MOUSE Proteasome subunit alpha type-3
405	Plasma_timeSeries	182							late - early	O70439	Stx7	STX7_MOUSE Syntaxin-7
405	Plasma_timeSeries	182							transition - early	O70439	Stx7	STX7_MOUSE Syntaxin-7
405	Plasma_timeSeries	182							transition - late	O70439	Stx7	STX7_MOUSE Syntaxin-7
405	Urine_timeSeries	182		7.754510049					late - early	O70439	Stx7	STX7_MOUSE Syntaxin-7
405	Urine_timeSeries	182		7.754510049					transition - early	O70439	Stx7	STX7_MOUSE Syntaxin-7
405	Urine_timeSeries	182	0.147942627	7.754510049	0.384881982	0.719320975	0.949096373	-5.448276007	transition - late	O70439	Stx7	STX7_MOUSE Syntaxin-7
406	Plasma_timeSeries	183	-0.252331055	8.682677881	-1.587982703	0.14140074	0.433231261	-5.525118121	late - early	O70456	Sfn	1433S_MOUSE 14-3-3 protein sigma
406	Plasma_timeSeries	183	-0.252136114	8.682677881	-1.272235049	0.230264059	0.687400249	-5.184497747	transition - early	O70456	Sfn	1433S_MOUSE 14-3-3 protein sigma
406	Plasma_timeSeries	183	0.000194941	8.682677881	0.000950285	0.999259282	0.999671972	-6.063172313	transition - late	O70456	Sfn	1433S_MOUSE 14-3-3 protein sigma
406	Urine_timeSeries	183	1.276024348	8.863287626	3.287394364	0.008047344	0.064402678	-2.605978125	late - early	O70456	Sfn	1433S_MOUSE 14-3-3 protein sigma
406	Urine_timeSeries	183	1.101014269	8.863287626	1.793972526	0.102667942	0.511387591	-4.256582461	transition - early	O70456	Sfn	1433S_MOUSE 14-3-3 protein sigma
406	Urine_timeSeries	183	-0.17501008	8.863287626	-0.300583162	0.769810038	0.959459841	-5.703108436	transition - late	O70456	Sfn	1433S_MOUSE 14-3-3 protein sigma
407	Plasma_timeSeries	184	-0.17141049	7.492098524	-1.955039333	0.087770437	0.344420023	-4.840908919	late - early	O70458;O70458-2	Osmr	OSMR_MOUSE Oncostatin-M-specific receptor subunit beta;OSMR_MOUSE Isoform 2 of Oncostatin-M-specific receptor subunit beta
407	Plasma_timeSeries	184	-0.107705962	7.492098524	-1.09876	0.305073984	0.73405503	-5.28853038	transition - early	O70458;O70458-2	Osmr	OSMR_MOUSE Oncostatin-M-specific receptor subunit beta;OSMR_MOUSE Isoform 2 of Oncostatin-M-specific receptor subunit beta
407	Plasma_timeSeries	184	0.063704528	7.492098524	0.649880339	0.534693158	0.922904985	-5.795091762	transition - late	O70458;O70458-2	Osmr	OSMR_MOUSE Oncostatin-M-specific receptor subunit beta;OSMR_MOUSE Isoform 2 of Oncostatin-M-specific receptor subunit beta
407	Urine_timeSeries	184							late - early	O70458;O70458-2	Osmr	OSMR_MOUSE Oncostatin-M-specific receptor subunit beta;OSMR_MOUSE Isoform 2 of Oncostatin-M-specific receptor subunit beta
407	Urine_timeSeries	184							transition - early	O70458;O70458-2	Osmr	OSMR_MOUSE Oncostatin-M-specific receptor subunit beta;OSMR_MOUSE Isoform 2 of Oncostatin-M-specific receptor subunit beta
407	Urine_timeSeries	184							transition - late	O70458;O70458-2	Osmr	OSMR_MOUSE Oncostatin-M-specific receptor subunit beta;OSMR_MOUSE Isoform 2 of Oncostatin-M-specific receptor subunit beta
408	Plasma_timeSeries	185	0.018724217	8.173423232	0.095284608	0.92903446	0.974389573	-6.152457223	late - early	O70475	Ugdh	UGDH_MOUSE UDP-glucose 6-dehydrogenase
408	Plasma_timeSeries	185	0.078007179	8.173423232	0.343782919	0.749689485	0.931763168	-5.422075038	transition - early	O70475	Ugdh	UGDH_MOUSE UDP-glucose 6-dehydrogenase
408	Plasma_timeSeries	185	0.059282962	8.173423232	0.301681713	0.779118404	0.950289593	-5.691144297	transition - late	O70475	Ugdh	UGDH_MOUSE UDP-glucose 6-dehydrogenase
408	Urine_timeSeries	185							late - early	O70475	Ugdh	UGDH_MOUSE UDP-glucose 6-dehydrogenase
408	Urine_timeSeries	185							transition - early	O70475	Ugdh	UGDH_MOUSE UDP-glucose 6-dehydrogenase
408	Urine_timeSeries	185							transition - late	O70475	Ugdh	UGDH_MOUSE UDP-glucose 6-dehydrogenase
410	Plasma_timeSeries	186							late - early	O70514	Fgfbp1	FGFP1_MOUSE Fibroblast growth factor-binding protein 1
410	Plasma_timeSeries	186							transition - early	O70514	Fgfbp1	FGFP1_MOUSE Fibroblast growth factor-binding protein 1
410	Plasma_timeSeries	186							transition - late	O70514	Fgfbp1	FGFP1_MOUSE Fibroblast growth factor-binding protein 1
410	Urine_timeSeries	186		8.415955081					late - early	O70514	Fgfbp1	FGFP1_MOUSE Fibroblast growth factor-binding protein 1
410	Urine_timeSeries	186	-1.079699061	8.415955081	-2.560781518	0.036926654	0.366333411	-3.417919136	transition - early	O70514	Fgfbp1	FGFP1_MOUSE Fibroblast growth factor-binding protein 1
410	Urine_timeSeries	186		8.415955081					transition - late	O70514	Fgfbp1	FGFP1_MOUSE Fibroblast growth factor-binding protein 1
412	Plasma_timeSeries	187	0.11350242	8.571491724	1.029572191	0.321057195	0.640540581	-6.304012969	late - early	O70570	Pigr	PIGR_MOUSE Polymeric immunoglobulin receptor
412	Plasma_timeSeries	187	0.068616427	8.571491724	0.516078936	0.614032675	0.874755838	-5.943779079	transition - early	O70570	Pigr	PIGR_MOUSE Polymeric immunoglobulin receptor
412	Plasma_timeSeries	187	-0.044885993	8.571491724	-0.348668917	0.732641469	0.944871755	-6.194392887	transition - late	O70570	Pigr	PIGR_MOUSE Polymeric immunoglobulin receptor
412	Urine_timeSeries	187	-0.171928801	9.831088819	-1.073349019	0.301101925	0.562952141	-6.122002893	late - early	O70570	Pigr	PIGR_MOUSE Polymeric immunoglobulin receptor
412	Urine_timeSeries	187	-0.232045892	9.831088819	-1.074354381	0.300666574	0.712169501	-5.285368084	transition - early	O70570	Pigr	PIGR_MOUSE Polymeric immunoglobulin receptor
412	Urine_timeSeries	187	-0.060117091	9.831088819	-0.271629532	0.78983486	0.966818118	-5.958840727	transition - late	O70570	Pigr	PIGR_MOUSE Polymeric immunoglobulin receptor
413	Plasma_timeSeries	188							late - early	O70577;O70577-2	Slc22a2	S22A2_MOUSE Solute carrier family 22 member 2;S22A2_MOUSE Isoform 2 of Solute carrier family 22 member 2
413	Plasma_timeSeries	188							transition - early	O70577;O70577-2	Slc22a2	S22A2_MOUSE Solute carrier family 22 member 2;S22A2_MOUSE Isoform 2 of Solute carrier family 22 member 2
413	Plasma_timeSeries	188							transition - late	O70577;O70577-2	Slc22a2	S22A2_MOUSE Solute carrier family 22 member 2;S22A2_MOUSE Isoform 2 of Solute carrier family 22 member 2
413	Urine_timeSeries	188		7.707926341					late - early	O70577;O70577-2	Slc22a2	S22A2_MOUSE Solute carrier family 22 member 2;S22A2_MOUSE Isoform 2 of Solute carrier family 22 member 2
413	Urine_timeSeries	188	-0.432651745	7.707926341	-1.771583802	0.109748477	0.518610929	-4.460760703	transition - early	O70577;O70577-2	Slc22a2	S22A2_MOUSE Solute carrier family 22 member 2;S22A2_MOUSE Isoform 2 of Solute carrier family 22 member 2
413	Urine_timeSeries	188		7.707926341					transition - late	O70577;O70577-2	Slc22a2	S22A2_MOUSE Solute carrier family 22 member 2;S22A2_MOUSE Isoform 2 of Solute carrier family 22 member 2
414	Plasma_timeSeries	189	-0.236737579	7.532949694	-1.08260658	0.366341421	0.674644606	-5.399973096	late - early	O70591	Pfdn2	PFD2_MOUSE Prefoldin subunit 2
414	Plasma_timeSeries	189		7.532949694					transition - early	O70591	Pfdn2	PFD2_MOUSE Prefoldin subunit 2
414	Plasma_timeSeries	189		7.532949694					transition - late	O70591	Pfdn2	PFD2_MOUSE Prefoldin subunit 2
414	Urine_timeSeries	189							late - early	O70591	Pfdn2	PFD2_MOUSE Prefoldin subunit 2
414	Urine_timeSeries	189							transition - early	O70591	Pfdn2	PFD2_MOUSE Prefoldin subunit 2
414	Urine_timeSeries	189							transition - late	O70591	Pfdn2	PFD2_MOUSE Prefoldin subunit 2
415	Plasma_timeSeries	190							late - early	O88188	Ly86	LY86_MOUSE Lymphocyte antigen 86
415	Plasma_timeSeries	190							transition - early	O88188	Ly86	LY86_MOUSE Lymphocyte antigen 86
415	Plasma_timeSeries	190							transition - late	O88188	Ly86	LY86_MOUSE Lymphocyte antigen 86
415	Urine_timeSeries	190	0.59081032	9.416767814	3.151329787	0.007569561	0.062983372	-2.768637359	late - early	O88188	Ly86	LY86_MOUSE Lymphocyte antigen 86
415	Urine_timeSeries	190	-0.246438848	9.416767814	-0.993655699	0.338348544	0.743289265	-5.339572642	transition - early	O88188	Ly86	LY86_MOUSE Lymphocyte antigen 86
415	Urine_timeSeries	190	-0.837249168	9.416767814	-3.375837104	0.004904431	0.211613957	-1.944090519	transition - late	O88188	Ly86	LY86_MOUSE Lymphocyte antigen 86
416	Plasma_timeSeries	191	-0.20746021	8.852365106	-2.897320325	0.01192703	0.120354575	-3.382825177	late - early	O88200	Clec11a	CLC11_MOUSE C-type lectin domain family 11 member A
416	Plasma_timeSeries	191	-0.09563102	8.852365106	-1.107380416	0.287206132	0.723220557	-5.481652175	transition - early	O88200	Clec11a	CLC11_MOUSE C-type lectin domain family 11 member A
416	Plasma_timeSeries	191	0.11182919	8.852365106	1.33741932	0.202880946	0.79719522	-5.389510342	transition - late	O88200	Clec11a	CLC11_MOUSE C-type lectin domain family 11 member A
416	Urine_timeSeries	191		7.519840866					late - early	O88200	Clec11a	CLC11_MOUSE C-type lectin domain family 11 member A
416	Urine_timeSeries	191		7.519840866					transition - early	O88200	Clec11a	CLC11_MOUSE C-type lectin domain family 11 member A
416	Urine_timeSeries	191		7.519840866					transition - late	O88200	Clec11a	CLC11_MOUSE C-type lectin domain family 11 member A
419	Plasma_timeSeries	192		8.197654318					late - early	O88307	Sorl1	SORL_MOUSE Sortilin-related receptor
419	Plasma_timeSeries	192		8.197654318					transition - early	O88307	Sorl1	SORL_MOUSE Sortilin-related receptor
419	Plasma_timeSeries	192		8.197654318					transition - late	O88307	Sorl1	SORL_MOUSE Sortilin-related receptor
419	Urine_timeSeries	192	0.332889209	8.263924618	2.40739848	0.030289031	0.14354367	-4.151162392	late - early	O88307	Sorl1	SORL_MOUSE Sortilin-related receptor
419	Urine_timeSeries	192	0.027756178	8.263924618	0.14886386	0.883764552	0.971184321	-5.816120378	transition - early	O88307	Sorl1	SORL_MOUSE Sortilin-related receptor
419	Urine_timeSeries	192	-0.305133031	8.263924618	-1.59707085	0.132363539	0.60958455	-4.822910295	transition - late	O88307	Sorl1	SORL_MOUSE Sortilin-related receptor
420	Plasma_timeSeries	193							late - early	O88312	Agr2	AGR2_MOUSE Anterior gradient protein 2 homolog
420	Plasma_timeSeries	193							transition - early	O88312	Agr2	AGR2_MOUSE Anterior gradient protein 2 homolog
420	Plasma_timeSeries	193							transition - late	O88312	Agr2	AGR2_MOUSE Anterior gradient protein 2 homolog
420	Urine_timeSeries	193		7.911034829					late - early	O88312	Agr2	AGR2_MOUSE Anterior gradient protein 2 homolog
420	Urine_timeSeries	193	-0.626121811	7.911034829	-2.299834497	0.060191992	0.431118012	-3.755965539	transition - early	O88312	Agr2	AGR2_MOUSE Anterior gradient protein 2 homolog
420	Urine_timeSeries	193		7.911034829					transition - late	O88312	Agr2	AGR2_MOUSE Anterior gradient protein 2 homolog
421	Plasma_timeSeries	194		8.122978024					late - early	O88322	Nid2	NID2_MOUSE Nidogen-2
421	Plasma_timeSeries	194	-0.977567096	8.122978024	-5.698491094	0.002852944	0.262137983	-1.483730454	transition - early	O88322	Nid2	NID2_MOUSE Nidogen-2
421	Plasma_timeSeries	194		8.122978024					transition - late	O88322	Nid2	NID2_MOUSE Nidogen-2
421	Urine_timeSeries	194	0.464514935	9.03318769	2.967898451	0.010094008	0.073695652	-3.109401454	late - early	O88322	Nid2	NID2_MOUSE Nidogen-2
421	Urine_timeSeries	194	0.445003063	9.03318769	2.10859756	0.053297493	0.416869503	-3.95727401	transition - early	O88322	Nid2	NID2_MOUSE Nidogen-2
421	Urine_timeSeries	194	-0.019511873	9.03318769	-0.090226685	0.929373472	0.988934395	-5.991749012	transition - late	O88322	Nid2	NID2_MOUSE Nidogen-2
422	Plasma_timeSeries	195							late - early	O88324	Cd83	CD83_MOUSE CD83 antigen
422	Plasma_timeSeries	195							transition - early	O88324	Cd83	CD83_MOUSE CD83 antigen
422	Plasma_timeSeries	195							transition - late	O88324	Cd83	CD83_MOUSE CD83 antigen
422	Urine_timeSeries	195		6.653721826					late - early	O88324	Cd83	CD83_MOUSE CD83 antigen
422	Urine_timeSeries	195		6.653721826					transition - early	O88324	Cd83	CD83_MOUSE CD83 antigen
422	Urine_timeSeries	195		6.653721826					transition - late	O88324	Cd83	CD83_MOUSE CD83 antigen
423	Plasma_timeSeries	196							late - early	O88329	Myo1a	MYO1A_MOUSE Unconventional myosin-Ia
423	Plasma_timeSeries	196							transition - early	O88329	Myo1a	MYO1A_MOUSE Unconventional myosin-Ia
423	Plasma_timeSeries	196							transition - late	O88329	Myo1a	MYO1A_MOUSE Unconventional myosin-Ia
423	Urine_timeSeries	196		8.316727883					late - early	O88329	Myo1a	MYO1A_MOUSE Unconventional myosin-Ia
423	Urine_timeSeries	196		8.316727883					transition - early	O88329	Myo1a	MYO1A_MOUSE Unconventional myosin-Ia
423	Urine_timeSeries	196		8.316727883					transition - late	O88329	Myo1a	MYO1A_MOUSE Unconventional myosin-Ia
424	Plasma_timeSeries	197	-1.327902497	8.539351304	-9.679800141	0.000282263	0.012923676	0.799255423	late - early	O88338	Cdh16	CAD16_MOUSE Cadherin-16
424	Plasma_timeSeries	197		8.539351304					transition - early	O88338	Cdh16	CAD16_MOUSE Cadherin-16
424	Plasma_timeSeries	197		8.539351304					transition - late	O88338	Cdh16	CAD16_MOUSE Cadherin-16
424	Urine_timeSeries	197	0.243433697	9.124513676	1.751446262	0.101533617	0.305134629	-5.243686365	late - early	O88338	Cdh16	CAD16_MOUSE Cadherin-16
424	Urine_timeSeries	197	0.200055601	9.124513676	1.067451572	0.30366507	0.713459547	-5.292020141	transition - early	O88338	Cdh16	CAD16_MOUSE Cadherin-16
424	Urine_timeSeries	197	-0.043378096	9.124513676	-0.225877673	0.824530793	0.975302768	-5.970233672	transition - late	O88338	Cdh16	CAD16_MOUSE Cadherin-16
425	Plasma_timeSeries	198	-0.30867924	8.412698495	-2.909841492	0.011637977	0.118416412	-3.359111206	late - early	O88342	Wdr1	WDR1_MOUSE WD repeat-containing protein 1
425	Plasma_timeSeries	198	-0.119708136	8.412698495	-0.935668326	0.365655278	0.762402639	-5.646802844	transition - early	O88342	Wdr1	WDR1_MOUSE WD repeat-containing protein 1
425	Plasma_timeSeries	198	0.188971104	8.412698495	1.52548529	0.149902312	0.739391573	-5.148710337	transition - late	O88342	Wdr1	WDR1_MOUSE WD repeat-containing protein 1
425	Urine_timeSeries	198	0.000469275	8.185858425	0.002479369	0.998059022	0.998274857	-6.642983378	late - early	O88342	Wdr1	WDR1_MOUSE WD repeat-containing protein 1
425	Urine_timeSeries	198	-0.040386743	8.185858425	-0.168691299	0.86861015	0.971184321	-5.812973456	transition - early	O88342	Wdr1	WDR1_MOUSE WD repeat-containing protein 1
425	Urine_timeSeries	198	-0.040856018	8.185858425	-0.160891695	0.874627591	0.975302768	-5.95049632	transition - late	O88342	Wdr1	WDR1_MOUSE WD repeat-containing protein 1
426	Plasma_timeSeries	199							late - early	O88343-2;O88343	Slc4a4|SWISS-PROT:O88343-2	S4A4_MOUSE Isoform 2 of Electrogenic sodium bicarbonate cotransporter 1;S4A4_MOUSE Electrogenic sodium bicarbonate cotransporter 1
426	Plasma_timeSeries	199							transition - early	O88343-2;O88343	Slc4a4|SWISS-PROT:O88343-2	S4A4_MOUSE Isoform 2 of Electrogenic sodium bicarbonate cotransporter 1;S4A4_MOUSE Electrogenic sodium bicarbonate cotransporter 1
426	Plasma_timeSeries	199							transition - late	O88343-2;O88343	Slc4a4|SWISS-PROT:O88343-2	S4A4_MOUSE Isoform 2 of Electrogenic sodium bicarbonate cotransporter 1;S4A4_MOUSE Electrogenic sodium bicarbonate cotransporter 1
426	Urine_timeSeries	199		7.76354246					late - early	O88343-2;O88343	Slc4a4|SWISS-PROT:O88343-2	S4A4_MOUSE Isoform 2 of Electrogenic sodium bicarbonate cotransporter 1;S4A4_MOUSE Electrogenic sodium bicarbonate cotransporter 1
426	Urine_timeSeries	199	0.052431862	7.76354246	0.196695266	0.849554352	0.962535405	-5.529857238	transition - early	O88343-2;O88343	Slc4a4|SWISS-PROT:O88343-2	S4A4_MOUSE Isoform 2 of Electrogenic sodium bicarbonate cotransporter 1;S4A4_MOUSE Electrogenic sodium bicarbonate cotransporter 1
426	Urine_timeSeries	199		7.76354246					transition - late	O88343-2;O88343	Slc4a4|SWISS-PROT:O88343-2	S4A4_MOUSE Isoform 2 of Electrogenic sodium bicarbonate cotransporter 1;S4A4_MOUSE Electrogenic sodium bicarbonate cotransporter 1
427	Plasma_timeSeries	200	0.147375272	8.004029176	1.067951302	0.33738875	0.655591554	-5.62214657	late - early	O88393	Tgfbr3	TGBR3_MOUSE Transforming growth factor beta receptor type 3
427	Plasma_timeSeries	200		8.004029176					transition - early	O88393	Tgfbr3	TGBR3_MOUSE Transforming growth factor beta receptor type 3
427	Plasma_timeSeries	200		8.004029176					transition - late	O88393	Tgfbr3	TGBR3_MOUSE Transforming growth factor beta receptor type 3
427	Urine_timeSeries	200	0.074843354	8.076172537	0.488078001	0.632980564	0.816507473	-6.581299472	late - early	O88393	Tgfbr3	TGBR3_MOUSE Transforming growth factor beta receptor type 3
427	Urine_timeSeries	200	0.189441174	8.076172537	0.916203001	0.374931232	0.763828894	-5.428550612	transition - early	O88393	Tgfbr3	TGBR3_MOUSE Transforming growth factor beta receptor type 3
427	Urine_timeSeries	200	0.114597819	8.076172537	0.540877653	0.597015242	0.922006998	-5.850320172	transition - late	O88393	Tgfbr3	TGBR3_MOUSE Transforming growth factor beta receptor type 3
428	Plasma_timeSeries	201							late - early	O88398	Avil	AVIL_MOUSE Advillin
428	Plasma_timeSeries	201							transition - early	O88398	Avil	AVIL_MOUSE Advillin
428	Plasma_timeSeries	201							transition - late	O88398	Avil	AVIL_MOUSE Advillin
428	Urine_timeSeries	201		8.153902881					late - early	O88398	Avil	AVIL_MOUSE Advillin
428	Urine_timeSeries	201		8.153902881					transition - early	O88398	Avil	AVIL_MOUSE Advillin
428	Urine_timeSeries	201		8.153902881					transition - late	O88398	Avil	AVIL_MOUSE Advillin
429	Plasma_timeSeries	202							late - early	O88428	Papss2	PAPS2_MOUSE Bifunctional 3'-phosphoadenosine 5'-phosphosulfate synthase 2
429	Plasma_timeSeries	202							transition - early	O88428	Papss2	PAPS2_MOUSE Bifunctional 3'-phosphoadenosine 5'-phosphosulfate synthase 2
429	Plasma_timeSeries	202							transition - late	O88428	Papss2	PAPS2_MOUSE Bifunctional 3'-phosphoadenosine 5'-phosphosulfate synthase 2
429	Urine_timeSeries	202		7.891331771					late - early	O88428	Papss2	PAPS2_MOUSE Bifunctional 3'-phosphoadenosine 5'-phosphosulfate synthase 2
429	Urine_timeSeries	202	0.275414126	7.891331771	1.408423094	0.201077573	0.618659306	-4.844264834	transition - early	O88428	Papss2	PAPS2_MOUSE Bifunctional 3'-phosphoadenosine 5'-phosphosulfate synthase 2
429	Urine_timeSeries	202		7.891331771					transition - late	O88428	Papss2	PAPS2_MOUSE Bifunctional 3'-phosphoadenosine 5'-phosphosulfate synthase 2
432	Plasma_timeSeries	203							late - early	O88452	Stc2	STC2_MOUSE Stanniocalcin-2
432	Plasma_timeSeries	203							transition - early	O88452	Stc2	STC2_MOUSE Stanniocalcin-2
432	Plasma_timeSeries	203							transition - late	O88452	Stc2	STC2_MOUSE Stanniocalcin-2
432	Urine_timeSeries	203		8.344474476					late - early	O88452	Stc2	STC2_MOUSE Stanniocalcin-2
432	Urine_timeSeries	203		8.344474476					transition - early	O88452	Stc2	STC2_MOUSE Stanniocalcin-2
432	Urine_timeSeries	203		8.344474476					transition - late	O88452	Stc2	STC2_MOUSE Stanniocalcin-2
433	Plasma_timeSeries	204	0.047584541	8.023519672	0.459991596	0.654735659	0.868948087	-6.631354437	late - early	O88456	Capns1	CPNS1_MOUSE Calpain small subunit 1
433	Plasma_timeSeries	204	-0.039068574	8.023519672	-0.302809023	0.767845619	0.934871831	-5.903377894	transition - early	O88456	Capns1	CPNS1_MOUSE Calpain small subunit 1
433	Plasma_timeSeries	204	-0.086653114	8.023519672	-0.648849267	0.530126621	0.92063921	-5.849601427	transition - late	O88456	Capns1	CPNS1_MOUSE Calpain small subunit 1
433	Urine_timeSeries	204		7.683821807					late - early	O88456	Capns1	CPNS1_MOUSE Calpain small subunit 1
433	Urine_timeSeries	204		7.683821807					transition - early	O88456	Capns1	CPNS1_MOUSE Calpain small subunit 1
433	Urine_timeSeries	204		7.683821807					transition - late	O88456	Capns1	CPNS1_MOUSE Calpain small subunit 1
435	Plasma_timeSeries	205		8.239184631					late - early	O88485;O88485-2	Dync1i1	DC1I1_MOUSE Cytoplasmic dynein 1 intermediate chain 1;DC1I1_MOUSE Isoform 1B of Cytoplasmic dynein 1 intermediate chain 1
435	Plasma_timeSeries	205	0.048300756	8.239184631	0.220880506	0.840863297	0.949387719	-5.455819164	transition - early	O88485;O88485-2	Dync1i1	DC1I1_MOUSE Cytoplasmic dynein 1 intermediate chain 1;DC1I1_MOUSE Isoform 1B of Cytoplasmic dynein 1 intermediate chain 1
435	Plasma_timeSeries	205		8.239184631					transition - late	O88485;O88485-2	Dync1i1	DC1I1_MOUSE Cytoplasmic dynein 1 intermediate chain 1;DC1I1_MOUSE Isoform 1B of Cytoplasmic dynein 1 intermediate chain 1
435	Urine_timeSeries	205							late - early	O88485;O88485-2	Dync1i1	DC1I1_MOUSE Cytoplasmic dynein 1 intermediate chain 1;DC1I1_MOUSE Isoform 1B of Cytoplasmic dynein 1 intermediate chain 1
435	Urine_timeSeries	205							transition - early	O88485;O88485-2	Dync1i1	DC1I1_MOUSE Cytoplasmic dynein 1 intermediate chain 1;DC1I1_MOUSE Isoform 1B of Cytoplasmic dynein 1 intermediate chain 1
435	Urine_timeSeries	205							transition - late	O88485;O88485-2	Dync1i1	DC1I1_MOUSE Cytoplasmic dynein 1 intermediate chain 1;DC1I1_MOUSE Isoform 1B of Cytoplasmic dynein 1 intermediate chain 1
436	Plasma_timeSeries	206		8.285115685					late - early	O88487	Dync1i2	DC1I2_MOUSE Cytoplasmic dynein 1 intermediate chain 2
436	Plasma_timeSeries	206	-0.275580447	8.285115685	-1.260235938	0.305788337	0.73405503	-4.802990509	transition - early	O88487	Dync1i2	DC1I2_MOUSE Cytoplasmic dynein 1 intermediate chain 2
436	Plasma_timeSeries	206		8.285115685					transition - late	O88487	Dync1i2	DC1I2_MOUSE Cytoplasmic dynein 1 intermediate chain 2
436	Urine_timeSeries	206							late - early	O88487	Dync1i2	DC1I2_MOUSE Cytoplasmic dynein 1 intermediate chain 2
436	Urine_timeSeries	206							transition - early	O88487	Dync1i2	DC1I2_MOUSE Cytoplasmic dynein 1 intermediate chain 2
436	Urine_timeSeries	206							transition - late	O88487	Dync1i2	DC1I2_MOUSE Cytoplasmic dynein 1 intermediate chain 2
437	Plasma_timeSeries	207	-0.4340061	7.270887818	-1.816717512	0.132790302	0.421834661	-4.775986501	late - early	O88492;O88492-2	Plin4	PLIN4_MOUSE Perilipin-4;PLIN4_MOUSE Isoform 2 of Perilipin-4
437	Plasma_timeSeries	207		7.270887818					transition - early	O88492;O88492-2	Plin4	PLIN4_MOUSE Perilipin-4;PLIN4_MOUSE Isoform 2 of Perilipin-4
437	Plasma_timeSeries	207		7.270887818					transition - late	O88492;O88492-2	Plin4	PLIN4_MOUSE Perilipin-4;PLIN4_MOUSE Isoform 2 of Perilipin-4
437	Urine_timeSeries	207							late - early	O88492;O88492-2	Plin4	PLIN4_MOUSE Perilipin-4;PLIN4_MOUSE Isoform 2 of Perilipin-4
437	Urine_timeSeries	207							transition - early	O88492;O88492-2	Plin4	PLIN4_MOUSE Perilipin-4;PLIN4_MOUSE Isoform 2 of Perilipin-4
437	Urine_timeSeries	207							transition - late	O88492;O88492-2	Plin4	PLIN4_MOUSE Perilipin-4;PLIN4_MOUSE Isoform 2 of Perilipin-4
438	Plasma_timeSeries	208							late - early	O88502	Pde8a	PDE8A_MOUSE High affinity cAMP-specific and IBMX-insensitive 3',5'-cyclic phosphodiesterase 8A
438	Plasma_timeSeries	208							transition - early	O88502	Pde8a	PDE8A_MOUSE High affinity cAMP-specific and IBMX-insensitive 3',5'-cyclic phosphodiesterase 8A
438	Plasma_timeSeries	208							transition - late	O88502	Pde8a	PDE8A_MOUSE High affinity cAMP-specific and IBMX-insensitive 3',5'-cyclic phosphodiesterase 8A
438	Urine_timeSeries	208		7.0035922					late - early	O88502	Pde8a	PDE8A_MOUSE High affinity cAMP-specific and IBMX-insensitive 3',5'-cyclic phosphodiesterase 8A
438	Urine_timeSeries	208		7.0035922					transition - early	O88502	Pde8a	PDE8A_MOUSE High affinity cAMP-specific and IBMX-insensitive 3',5'-cyclic phosphodiesterase 8A
438	Urine_timeSeries	208		7.0035922					transition - late	O88502	Pde8a	PDE8A_MOUSE High affinity cAMP-specific and IBMX-insensitive 3',5'-cyclic phosphodiesterase 8A
439	Plasma_timeSeries	209		7.864336084					late - early	O88507	Cntfr	CNTFR_MOUSE Ciliary neurotrophic factor receptor subunit alpha
439	Plasma_timeSeries	209		7.864336084					transition - early	O88507	Cntfr	CNTFR_MOUSE Ciliary neurotrophic factor receptor subunit alpha
439	Plasma_timeSeries	209		7.864336084					transition - late	O88507	Cntfr	CNTFR_MOUSE Ciliary neurotrophic factor receptor subunit alpha
439	Urine_timeSeries	209	0.194550659	8.65600451	1.21489857	0.245798862	0.507163954	-5.923109492	late - early	O88507	Cntfr	CNTFR_MOUSE Ciliary neurotrophic factor receptor subunit alpha
439	Urine_timeSeries	209	0.518065787	8.65600451	2.445531177	0.029294024	0.33232964	-3.433599776	transition - early	O88507	Cntfr	CNTFR_MOUSE Ciliary neurotrophic factor receptor subunit alpha
439	Urine_timeSeries	209	0.323515129	8.65600451	1.527154181	0.150444627	0.615868865	-4.916515425	transition - late	O88507	Cntfr	CNTFR_MOUSE Ciliary neurotrophic factor receptor subunit alpha
440	Plasma_timeSeries	210							late - early	O88531	Ppt1	PPT1_MOUSE Palmitoyl-protein thioesterase 1
440	Plasma_timeSeries	210							transition - early	O88531	Ppt1	PPT1_MOUSE Palmitoyl-protein thioesterase 1
440	Plasma_timeSeries	210							transition - late	O88531	Ppt1	PPT1_MOUSE Palmitoyl-protein thioesterase 1
440	Urine_timeSeries	210	-0.461436579	8.726244788	-2.634095856	0.01950953	0.111337109	-3.738146007	late - early	O88531	Ppt1	PPT1_MOUSE Palmitoyl-protein thioesterase 1
440	Urine_timeSeries	210	-0.286009055	8.726244788	-1.210823062	0.245825068	0.664123915	-5.146667843	transition - early	O88531	Ppt1	PPT1_MOUSE Palmitoyl-protein thioesterase 1
440	Urine_timeSeries	210	0.175427524	8.726244788	0.724776302	0.480418685	0.880586252	-5.736764228	transition - late	O88531	Ppt1	PPT1_MOUSE Palmitoyl-protein thioesterase 1
441	Plasma_timeSeries	211		6.969247581					late - early	O88532	Zfr	ZFR_MOUSE Zinc finger RNA-binding protein
441	Plasma_timeSeries	211		6.969247581					transition - early	O88532	Zfr	ZFR_MOUSE Zinc finger RNA-binding protein
441	Plasma_timeSeries	211		6.969247581					transition - late	O88532	Zfr	ZFR_MOUSE Zinc finger RNA-binding protein
441	Urine_timeSeries	211							late - early	O88532	Zfr	ZFR_MOUSE Zinc finger RNA-binding protein
441	Urine_timeSeries	211							transition - early	O88532	Zfr	ZFR_MOUSE Zinc finger RNA-binding protein
441	Urine_timeSeries	211							transition - late	O88532	Zfr	ZFR_MOUSE Zinc finger RNA-binding protein
442	Plasma_timeSeries	212							late - early	O88533	Ddc	DDC_MOUSE Aromatic-L-amino-acid decarboxylase
442	Plasma_timeSeries	212							transition - early	O88533	Ddc	DDC_MOUSE Aromatic-L-amino-acid decarboxylase
442	Plasma_timeSeries	212							transition - late	O88533	Ddc	DDC_MOUSE Aromatic-L-amino-acid decarboxylase
442	Urine_timeSeries	212		7.920556654					late - early	O88533	Ddc	DDC_MOUSE Aromatic-L-amino-acid decarboxylase
442	Urine_timeSeries	212		7.920556654					transition - early	O88533	Ddc	DDC_MOUSE Aromatic-L-amino-acid decarboxylase
442	Urine_timeSeries	212		7.920556654					transition - late	O88533	Ddc	DDC_MOUSE Aromatic-L-amino-acid decarboxylase
444	Plasma_timeSeries	213	-0.139038625	7.687285786	-1.241900537	0.235127342	0.560723603	-6.070557291	late - early	O88544	Cops4	CSN4_MOUSE COP9 signalosome complex subunit 4
444	Plasma_timeSeries	213	-0.051593642	7.687285786	-0.382106028	0.708248207	0.918157115	-6.004058406	transition - early	O88544	Cops4	CSN4_MOUSE COP9 signalosome complex subunit 4
444	Plasma_timeSeries	213	0.087444983	7.687285786	0.668862673	0.514703548	0.908894935	-6.029432531	transition - late	O88544	Cops4	CSN4_MOUSE COP9 signalosome complex subunit 4
444	Urine_timeSeries	213							late - early	O88544	Cops4	CSN4_MOUSE COP9 signalosome complex subunit 4
444	Urine_timeSeries	213							transition - early	O88544	Cops4	CSN4_MOUSE COP9 signalosome complex subunit 4
444	Urine_timeSeries	213							transition - late	O88544	Cops4	CSN4_MOUSE COP9 signalosome complex subunit 4
445	Plasma_timeSeries	214		7.511404348					late - early	O88545	Cops6	CSN6_MOUSE COP9 signalosome complex subunit 6
445	Plasma_timeSeries	214		7.511404348					transition - early	O88545	Cops6	CSN6_MOUSE COP9 signalosome complex subunit 6
445	Plasma_timeSeries	214		7.511404348					transition - late	O88545	Cops6	CSN6_MOUSE COP9 signalosome complex subunit 6
445	Urine_timeSeries	214							late - early	O88545	Cops6	CSN6_MOUSE COP9 signalosome complex subunit 6
445	Urine_timeSeries	214							transition - early	O88545	Cops6	CSN6_MOUSE COP9 signalosome complex subunit 6
445	Urine_timeSeries	214							transition - late	O88545	Cops6	CSN6_MOUSE COP9 signalosome complex subunit 6
446	Plasma_timeSeries	215	-0.044661591	8.307503684	-0.125881912	0.901655236	0.971123909	-6.837079078	late - early	O88569;O88569-2;O88569-3	Hnrnpa2b1	ROA2_MOUSE Heterogeneous nuclear ribonucleoproteins A2/B1;ROA2_MOUSE Isoform 2 of Heterogeneous nuclear ribonucleoproteins A2/B1;ROA2_MOUSE Isoform 3 of Heterogeneous nuclear ribonucleoproteins A2/B1
446	Plasma_timeSeries	215	0.243527208	8.307503684	0.569131968	0.5784845	0.862765136	-5.915131259	transition - early	O88569;O88569-2;O88569-3	Hnrnpa2b1	ROA2_MOUSE Heterogeneous nuclear ribonucleoproteins A2/B1;ROA2_MOUSE Isoform 2 of Heterogeneous nuclear ribonucleoproteins A2/B1;ROA2_MOUSE Isoform 3 of Heterogeneous nuclear ribonucleoproteins A2/B1
446	Plasma_timeSeries	215	0.288188799	8.307503684	0.695595798	0.498319814	0.908894935	-6.011209983	transition - late	O88569;O88569-2;O88569-3	Hnrnpa2b1	ROA2_MOUSE Heterogeneous nuclear ribonucleoproteins A2/B1;ROA2_MOUSE Isoform 2 of Heterogeneous nuclear ribonucleoproteins A2/B1;ROA2_MOUSE Isoform 3 of Heterogeneous nuclear ribonucleoproteins A2/B1
446	Urine_timeSeries	215	0.537576387	8.090642192	2.188597899	0.048898106	0.195234195	-4.419957539	late - early	O88569;O88569-2;O88569-3	Hnrnpa2b1	ROA2_MOUSE Heterogeneous nuclear ribonucleoproteins A2/B1;ROA2_MOUSE Isoform 2 of Heterogeneous nuclear ribonucleoproteins A2/B1;ROA2_MOUSE Isoform 3 of Heterogeneous nuclear ribonucleoproteins A2/B1
446	Urine_timeSeries	215	0.608932417	8.090642192	2.146967746	0.052690423	0.416869503	-3.921430791	transition - early	O88569;O88569-2;O88569-3	Hnrnpa2b1	ROA2_MOUSE Heterogeneous nuclear ribonucleoproteins A2/B1;ROA2_MOUSE Isoform 2 of Heterogeneous nuclear ribonucleoproteins A2/B1;ROA2_MOUSE Isoform 3 of Heterogeneous nuclear ribonucleoproteins A2/B1
446	Urine_timeSeries	215	0.07135603	8.090642192	0.225025687	0.825705159	0.975302768	-5.88902468	transition - late	O88569;O88569-2;O88569-3	Hnrnpa2b1	ROA2_MOUSE Heterogeneous nuclear ribonucleoproteins A2/B1;ROA2_MOUSE Isoform 2 of Heterogeneous nuclear ribonucleoproteins A2/B1;ROA2_MOUSE Isoform 3 of Heterogeneous nuclear ribonucleoproteins A2/B1
447	Plasma_timeSeries	216							late - early	O88572	Lrp6	LRP6_MOUSE Low-density lipoprotein receptor-related protein 6
447	Plasma_timeSeries	216							transition - early	O88572	Lrp6	LRP6_MOUSE Low-density lipoprotein receptor-related protein 6
447	Plasma_timeSeries	216							transition - late	O88572	Lrp6	LRP6_MOUSE Low-density lipoprotein receptor-related protein 6
447	Urine_timeSeries	216	-0.292413217	7.742863019	-0.978439245	0.371702664	0.633056099	-5.531946905	late - early	O88572	Lrp6	LRP6_MOUSE Low-density lipoprotein receptor-related protein 6
447	Urine_timeSeries	216		7.742863019					transition - early	O88572	Lrp6	LRP6_MOUSE Low-density lipoprotein receptor-related protein 6
447	Urine_timeSeries	216		7.742863019					transition - late	O88572	Lrp6	LRP6_MOUSE Low-density lipoprotein receptor-related protein 6
448	Plasma_timeSeries	217							late - early	O88575	Slc6a20b	S620B_MOUSE Sodium- and chloride-dependent transporter XTRP3B
448	Plasma_timeSeries	217							transition - early	O88575	Slc6a20b	S620B_MOUSE Sodium- and chloride-dependent transporter XTRP3B
448	Plasma_timeSeries	217							transition - late	O88575	Slc6a20b	S620B_MOUSE Sodium- and chloride-dependent transporter XTRP3B
448	Urine_timeSeries	217	0.059099629	8.383061943	0.356098685	0.727882592	0.874743136	-6.538130002	late - early	O88575	Slc6a20b	S620B_MOUSE Sodium- and chloride-dependent transporter XTRP3B
448	Urine_timeSeries	217	-0.051958079	8.383061943	-0.25101284	0.806005365	0.952475434	-5.773715803	transition - early	O88575	Slc6a20b	S620B_MOUSE Sodium- and chloride-dependent transporter XTRP3B
448	Urine_timeSeries	217	-0.111057707	8.383061943	-0.518334297	0.613548041	0.928002708	-5.829099994	transition - late	O88575	Slc6a20b	S620B_MOUSE Sodium- and chloride-dependent transporter XTRP3B
449	Plasma_timeSeries	218							late - early	O88576;O88576-3;O88576-2;O88576-6;O88576-5;O88576-4	Slc6a18	S6A18_MOUSE Sodium-dependent neutral amino acid transporter B(0)AT3;S6A18_MOUSE Isoform 3 of Sodium-dependent neutral amino acid transporter B(0)AT3;S6A18_MOUSE Isoform 2 of Sodium-dependent neutral amino acid transporter B(0)AT3;S6A18_MOUSE Isoform 6 of Sodium-dependent neutral amino acid transporter B(0)AT3;S6A18_MOUSE Isoform 5 of Sodium-dependent neutral amino acid transporter B(0)AT3;S6A18_M…
449	Plasma_timeSeries	218							transition - early	O88576;O88576-3;O88576-2;O88576-6;O88576-5;O88576-4	Slc6a18	S6A18_MOUSE Sodium-dependent neutral amino acid transporter B(0)AT3;S6A18_MOUSE Isoform 3 of Sodium-dependent neutral amino acid transporter B(0)AT3;S6A18_MOUSE Isoform 2 of Sodium-dependent neutral amino acid transporter B(0)AT3;S6A18_MOUSE Isoform 6 of Sodium-dependent neutral amino acid transporter B(0)AT3;S6A18_MOUSE Isoform 5 of Sodium-dependent neutral amino acid transporter B(0)AT3;S6A18_M…
449	Plasma_timeSeries	218							transition - late	O88576;O88576-3;O88576-2;O88576-6;O88576-5;O88576-4	Slc6a18	S6A18_MOUSE Sodium-dependent neutral amino acid transporter B(0)AT3;S6A18_MOUSE Isoform 3 of Sodium-dependent neutral amino acid transporter B(0)AT3;S6A18_MOUSE Isoform 2 of Sodium-dependent neutral amino acid transporter B(0)AT3;S6A18_MOUSE Isoform 6 of Sodium-dependent neutral amino acid transporter B(0)AT3;S6A18_MOUSE Isoform 5 of Sodium-dependent neutral amino acid transporter B(0)AT3;S6A18_M…
449	Urine_timeSeries	218	0.276021665	8.348786824	1.528454098	0.156999004	0.397050846	-5.394193281	late - early	O88576;O88576-3;O88576-2;O88576-6;O88576-5;O88576-4	Slc6a18	S6A18_MOUSE Sodium-dependent neutral amino acid transporter B(0)AT3;S6A18_MOUSE Isoform 3 of Sodium-dependent neutral amino acid transporter B(0)AT3;S6A18_MOUSE Isoform 2 of Sodium-dependent neutral amino acid transporter B(0)AT3;S6A18_MOUSE Isoform 6 of Sodium-dependent neutral amino acid transporter B(0)AT3;S6A18_MOUSE Isoform 5 of Sodium-dependent neutral amino acid transporter B(0)AT3;S6A18_M…
449	Urine_timeSeries	218	1.248577934	8.348786824	4.372752342	0.001350633	0.216764127	-1.06327454	transition - early	O88576;O88576-3;O88576-2;O88576-6;O88576-5;O88576-4	Slc6a18	S6A18_MOUSE Sodium-dependent neutral amino acid transporter B(0)AT3;S6A18_MOUSE Isoform 3 of Sodium-dependent neutral amino acid transporter B(0)AT3;S6A18_MOUSE Isoform 2 of Sodium-dependent neutral amino acid transporter B(0)AT3;S6A18_MOUSE Isoform 6 of Sodium-dependent neutral amino acid transporter B(0)AT3;S6A18_MOUSE Isoform 5 of Sodium-dependent neutral amino acid transporter B(0)AT3;S6A18_M…
449	Urine_timeSeries	218	0.972556269	8.348786824	3.590316283	0.004825425	0.211613957	-1.84435229	transition - late	O88576;O88576-3;O88576-2;O88576-6;O88576-5;O88576-4	Slc6a18	S6A18_MOUSE Sodium-dependent neutral amino acid transporter B(0)AT3;S6A18_MOUSE Isoform 3 of Sodium-dependent neutral amino acid transporter B(0)AT3;S6A18_MOUSE Isoform 2 of Sodium-dependent neutral amino acid transporter B(0)AT3;S6A18_MOUSE Isoform 6 of Sodium-dependent neutral amino acid transporter B(0)AT3;S6A18_MOUSE Isoform 5 of Sodium-dependent neutral amino acid transporter B(0)AT3;S6A18_M…
450	Plasma_timeSeries	219	-0.050418568	7.671217844	-0.383024649	0.709968498	0.896241288	-6.448569505	late - early	O88587;O88587-2	Comt	COMT_MOUSE Catechol O-methyltransferase;COMT_MOUSE Isoform Soluble of Catechol O-methyltransferase
450	Plasma_timeSeries	219	-0.209970637	7.671217844	-1.461956408	0.175409268	0.644792104	-4.895190618	transition - early	O88587;O88587-2	Comt	COMT_MOUSE Catechol O-methyltransferase;COMT_MOUSE Isoform Soluble of Catechol O-methyltransferase
450	Plasma_timeSeries	219	-0.159552069	7.671217844	-1.388635648	0.196028926	0.795198048	-5.296471782	transition - late	O88587;O88587-2	Comt	COMT_MOUSE Catechol O-methyltransferase;COMT_MOUSE Isoform Soluble of Catechol O-methyltransferase
450	Urine_timeSeries	219							late - early	O88587;O88587-2	Comt	COMT_MOUSE Catechol O-methyltransferase;COMT_MOUSE Isoform Soluble of Catechol O-methyltransferase
450	Urine_timeSeries	219							transition - early	O88587;O88587-2	Comt	COMT_MOUSE Catechol O-methyltransferase;COMT_MOUSE Isoform Soluble of Catechol O-methyltransferase
450	Urine_timeSeries	219							transition - late	O88587;O88587-2	Comt	COMT_MOUSE Catechol O-methyltransferase;COMT_MOUSE Isoform Soluble of Catechol O-methyltransferase
451	Plasma_timeSeries	220		7.687155255					late - early	O88593	Pglyrp1	PGRP1_MOUSE Peptidoglycan recognition protein 1
451	Plasma_timeSeries	220	-0.165925501	7.687155255	-0.758781263	0.508883839	0.844089626	-5.191161661	transition - early	O88593	Pglyrp1	PGRP1_MOUSE Peptidoglycan recognition protein 1
451	Plasma_timeSeries	220		7.687155255					transition - late	O88593	Pglyrp1	PGRP1_MOUSE Peptidoglycan recognition protein 1
451	Urine_timeSeries	220							late - early	O88593	Pglyrp1	PGRP1_MOUSE Peptidoglycan recognition protein 1
451	Urine_timeSeries	220							transition - early	O88593	Pglyrp1	PGRP1_MOUSE Peptidoglycan recognition protein 1
451	Urine_timeSeries	220							transition - late	O88593	Pglyrp1	PGRP1_MOUSE Peptidoglycan recognition protein 1
452	Plasma_timeSeries	221	0.270829117	7.882162322	2.428116166	0.029596161	0.200760623	-4.249979595	late - early	O88668	Creg1	CREG1_MOUSE Protein CREG1
452	Plasma_timeSeries	221	0.37127161	7.882162322	2.759956264	0.015599402	0.396971413	-3.036200635	transition - early	O88668	Creg1	CREG1_MOUSE Protein CREG1
452	Plasma_timeSeries	221	0.100442494	7.882162322	0.771156114	0.453718336	0.907309468	-5.956140136	transition - late	O88668	Creg1	CREG1_MOUSE Protein CREG1
452	Urine_timeSeries	221	-0.976085125	7.996650015	-3.460856002	0.005235548	0.054872571	-2.151953182	late - early	O88668	Creg1	CREG1_MOUSE Protein CREG1
452	Urine_timeSeries	221	-0.638889851	7.996650015	-2.265279655	0.044409531	0.403029143	-3.760825447	transition - early	O88668	Creg1	CREG1_MOUSE Protein CREG1
452	Urine_timeSeries	221	0.337195274	7.996650015	0.976183999	0.34971105	0.795777918	-5.375856997	transition - late	O88668	Creg1	CREG1_MOUSE Protein CREG1
453	Plasma_timeSeries	222	0.303303672	7.615517795	2.221291191	0.046888964	0.249587442	-4.600567593	late - early	O88685	Psmc3	PRS6A_MOUSE 26S proteasome regulatory subunit 6A
453	Plasma_timeSeries	222	0.279730811	7.615517795	1.548635128	0.148101339	0.614038693	-4.851981389	transition - early	O88685	Psmc3	PRS6A_MOUSE 26S proteasome regulatory subunit 6A
453	Plasma_timeSeries	222	-0.023572861	7.615517795	-0.130503181	0.898386926	0.977692685	-6.08711932	transition - late	O88685	Psmc3	PRS6A_MOUSE 26S proteasome regulatory subunit 6A
453	Urine_timeSeries	222		7.335849431					late - early	O88685	Psmc3	PRS6A_MOUSE 26S proteasome regulatory subunit 6A
453	Urine_timeSeries	222		7.335849431					transition - early	O88685	Psmc3	PRS6A_MOUSE 26S proteasome regulatory subunit 6A
453	Urine_timeSeries	222		7.335849431					transition - late	O88685	Psmc3	PRS6A_MOUSE 26S proteasome regulatory subunit 6A
454	Plasma_timeSeries	223	-0.348377569	10.12477025	-4.443578343	0.000586105	0.020446689	-0.403291772	late - early	O88783	F5	FA5_MOUSE Coagulation factor V
454	Plasma_timeSeries	223	-0.032657525	10.12477025	-0.345384046	0.735054691	0.926447721	-6.017515768	transition - early	O88783	F5	FA5_MOUSE Coagulation factor V
454	Plasma_timeSeries	223	0.315720044	10.12477025	3.448542045	0.004032368	0.204949493	-1.89081201	transition - late	O88783	F5	FA5_MOUSE Coagulation factor V
454	Urine_timeSeries	223	0.10345643	7.159072964	0.529652543	0.604574889	0.798771672	-6.559387188	late - early	O88783	F5	FA5_MOUSE Coagulation factor V
454	Urine_timeSeries	223	0.632773821	7.159072964	2.402500132	0.03057547	0.33232964	-3.494346593	transition - early	O88783	F5	FA5_MOUSE Coagulation factor V
454	Urine_timeSeries	223	0.52931739	7.159072964	1.961265687	0.069858811	0.450335863	-4.298446227	transition - late	O88783	F5	FA5_MOUSE Coagulation factor V
455	Plasma_timeSeries	224							late - early	O88786-2;O88786	Il13ra2|SWISS-PROT:O88786-2	I13R2_MOUSE Isoform 2 of Interleukin-13 receptor subunit alpha-2;I13R2_MOUSE Interleukin-13 receptor subunit alpha-2
455	Plasma_timeSeries	224							transition - early	O88786-2;O88786	Il13ra2|SWISS-PROT:O88786-2	I13R2_MOUSE Isoform 2 of Interleukin-13 receptor subunit alpha-2;I13R2_MOUSE Interleukin-13 receptor subunit alpha-2
455	Plasma_timeSeries	224							transition - late	O88786-2;O88786	Il13ra2|SWISS-PROT:O88786-2	I13R2_MOUSE Isoform 2 of Interleukin-13 receptor subunit alpha-2;I13R2_MOUSE Interleukin-13 receptor subunit alpha-2
455	Urine_timeSeries	224		7.677021333					late - early	O88786-2;O88786	Il13ra2|SWISS-PROT:O88786-2	I13R2_MOUSE Isoform 2 of Interleukin-13 receptor subunit alpha-2;I13R2_MOUSE Interleukin-13 receptor subunit alpha-2
455	Urine_timeSeries	224	-0.341229199	7.677021333	-0.887729068	0.423349261	0.788383417	-5.012968495	transition - early	O88786-2;O88786	Il13ra2|SWISS-PROT:O88786-2	I13R2_MOUSE Isoform 2 of Interleukin-13 receptor subunit alpha-2;I13R2_MOUSE Interleukin-13 receptor subunit alpha-2
455	Urine_timeSeries	224		7.677021333					transition - late	O88786-2;O88786	Il13ra2|SWISS-PROT:O88786-2	I13R2_MOUSE Isoform 2 of Interleukin-13 receptor subunit alpha-2;I13R2_MOUSE Interleukin-13 receptor subunit alpha-2
456	Plasma_timeSeries	225							late - early	O88792	F11r	JAM1_MOUSE Junctional adhesion molecule A
456	Plasma_timeSeries	225							transition - early	O88792	F11r	JAM1_MOUSE Junctional adhesion molecule A
456	Plasma_timeSeries	225							transition - late	O88792	F11r	JAM1_MOUSE Junctional adhesion molecule A
456	Urine_timeSeries	225	0.134500996	8.979794023	0.953528703	0.356349048	0.620479972	-6.241284464	late - early	O88792	F11r	JAM1_MOUSE Junctional adhesion molecule A
456	Urine_timeSeries	225	0.055375168	8.979794023	0.291141876	0.775172374	0.945906327	-5.785582069	transition - early	O88792	F11r	JAM1_MOUSE Junctional adhesion molecule A
456	Urine_timeSeries	225	-0.079125827	8.979794023	-0.405988031	0.690832218	0.941049361	-5.913463766	transition - late	O88792	F11r	JAM1_MOUSE Junctional adhesion molecule A
458	Plasma_timeSeries	226		6.795452629					late - early	O88811;O88811-2	Stam2	STAM2_MOUSE Signal transducing adapter molecule 2;STAM2_MOUSE Isoform 2 of Signal transducing adapter molecule 2
458	Plasma_timeSeries	226		6.795452629					transition - early	O88811;O88811-2	Stam2	STAM2_MOUSE Signal transducing adapter molecule 2;STAM2_MOUSE Isoform 2 of Signal transducing adapter molecule 2
458	Plasma_timeSeries	226		6.795452629					transition - late	O88811;O88811-2	Stam2	STAM2_MOUSE Signal transducing adapter molecule 2;STAM2_MOUSE Isoform 2 of Signal transducing adapter molecule 2
458	Urine_timeSeries	226							late - early	O88811;O88811-2	Stam2	STAM2_MOUSE Signal transducing adapter molecule 2;STAM2_MOUSE Isoform 2 of Signal transducing adapter molecule 2
458	Urine_timeSeries	226							transition - early	O88811;O88811-2	Stam2	STAM2_MOUSE Signal transducing adapter molecule 2;STAM2_MOUSE Isoform 2 of Signal transducing adapter molecule 2
458	Urine_timeSeries	226							transition - late	O88811;O88811-2	Stam2	STAM2_MOUSE Signal transducing adapter molecule 2;STAM2_MOUSE Isoform 2 of Signal transducing adapter molecule 2
460	Plasma_timeSeries	227							late - early	O88839;O88839-4;O88839-3;O88839-2	Adam15	ADA15_MOUSE Disintegrin and metalloproteinase domain-containing protein 15;ADA15_MOUSE Isoform 4 of Disintegrin and metalloproteinase domain-containing protein 15;ADA15_MOUSE Isoform 3 of Disintegrin and metalloproteinase domain-containing protein 15;ADA15_MOUSE Isoform 2 of Disintegrin and metalloproteinase domain-containing protein 15
460	Plasma_timeSeries	227							transition - early	O88839;O88839-4;O88839-3;O88839-2	Adam15	ADA15_MOUSE Disintegrin and metalloproteinase domain-containing protein 15;ADA15_MOUSE Isoform 4 of Disintegrin and metalloproteinase domain-containing protein 15;ADA15_MOUSE Isoform 3 of Disintegrin and metalloproteinase domain-containing protein 15;ADA15_MOUSE Isoform 2 of Disintegrin and metalloproteinase domain-containing protein 15
460	Plasma_timeSeries	227							transition - late	O88839;O88839-4;O88839-3;O88839-2	Adam15	ADA15_MOUSE Disintegrin and metalloproteinase domain-containing protein 15;ADA15_MOUSE Isoform 4 of Disintegrin and metalloproteinase domain-containing protein 15;ADA15_MOUSE Isoform 3 of Disintegrin and metalloproteinase domain-containing protein 15;ADA15_MOUSE Isoform 2 of Disintegrin and metalloproteinase domain-containing protein 15
460	Urine_timeSeries	227		7.460694336					late - early	O88839;O88839-4;O88839-3;O88839-2	Adam15	ADA15_MOUSE Disintegrin and metalloproteinase domain-containing protein 15;ADA15_MOUSE Isoform 4 of Disintegrin and metalloproteinase domain-containing protein 15;ADA15_MOUSE Isoform 3 of Disintegrin and metalloproteinase domain-containing protein 15;ADA15_MOUSE Isoform 2 of Disintegrin and metalloproteinase domain-containing protein 15
460	Urine_timeSeries	227		7.460694336					transition - early	O88839;O88839-4;O88839-3;O88839-2	Adam15	ADA15_MOUSE Disintegrin and metalloproteinase domain-containing protein 15;ADA15_MOUSE Isoform 4 of Disintegrin and metalloproteinase domain-containing protein 15;ADA15_MOUSE Isoform 3 of Disintegrin and metalloproteinase domain-containing protein 15;ADA15_MOUSE Isoform 2 of Disintegrin and metalloproteinase domain-containing protein 15
460	Urine_timeSeries	227		7.460694336					transition - late	O88839;O88839-4;O88839-3;O88839-2	Adam15	ADA15_MOUSE Disintegrin and metalloproteinase domain-containing protein 15;ADA15_MOUSE Isoform 4 of Disintegrin and metalloproteinase domain-containing protein 15;ADA15_MOUSE Isoform 3 of Disintegrin and metalloproteinase domain-containing protein 15;ADA15_MOUSE Isoform 2 of Disintegrin and metalloproteinase domain-containing protein 15
461	Plasma_timeSeries	228	-0.027893207	8.257753118	-0.276969548	0.785941168	0.926562056	-6.804895776	late - early	O88844	Idh1	IDHC_MOUSE Isocitrate dehydrogenase [NADP] cytoplasmic
461	Plasma_timeSeries	228	0.01801511	8.257753118	0.148322433	0.884250662	0.969721809	-6.066757459	transition - early	O88844	Idh1	IDHC_MOUSE Isocitrate dehydrogenase [NADP] cytoplasmic
461	Plasma_timeSeries	228	0.045908317	8.257753118	0.390369301	0.702269656	0.933833719	-6.178617438	transition - late	O88844	Idh1	IDHC_MOUSE Isocitrate dehydrogenase [NADP] cytoplasmic
461	Urine_timeSeries	228	-0.09550921	9.107536033	-0.771086215	0.453356458	0.693605306	-6.398764233	late - early	O88844	Idh1	IDHC_MOUSE Isocitrate dehydrogenase [NADP] cytoplasmic
461	Urine_timeSeries	228	-0.06294663	9.107536033	-0.376887307	0.711856401	0.913242735	-5.757767838	transition - early	O88844	Idh1	IDHC_MOUSE Isocitrate dehydrogenase [NADP] cytoplasmic
461	Urine_timeSeries	228	0.032562581	9.107536033	0.19026688	0.851806166	0.975302768	-5.977661538	transition - late	O88844	Idh1	IDHC_MOUSE Isocitrate dehydrogenase [NADP] cytoplasmic
464	Plasma_timeSeries	229	0.114571339	10.44171119	1.819249991	0.090805666	0.344420023	-5.274762367	late - early	O88947	F10	FA10_MOUSE Coagulation factor X
464	Plasma_timeSeries	229	-0.070545314	10.44171119	-0.928797234	0.369080688	0.764617136	-5.652912894	transition - early	O88947	F10	FA10_MOUSE Coagulation factor X
464	Plasma_timeSeries	229	-0.185116653	10.44171119	-2.517170275	0.024958038	0.44906329	-3.584551757	transition - late	O88947	F10	FA10_MOUSE Coagulation factor X
464	Urine_timeSeries	229	0.004314693	9.452441459	0.015986506	0.987555598	0.998274857	-6.477931042	late - early	O88947	F10	FA10_MOUSE Coagulation factor X
464	Urine_timeSeries	229	0.713926321	9.452441459	2.332839457	0.041534953	0.394543288	-3.656783209	transition - early	O88947	F10	FA10_MOUSE Coagulation factor X
464	Urine_timeSeries	229	0.709611629	9.452441459	2.19975056	0.052125986	0.424868159	-3.92819753	transition - late	O88947	F10	FA10_MOUSE Coagulation factor X
465	Plasma_timeSeries	230		7.289984159					late - early	Q8JZS0;O88952	Lin7a	LIN7A_MOUSE Protein lin-7 homolog A;LIN7C_MOUSE Protein lin-7 homolog C
465	Plasma_timeSeries	230		7.289984159					transition - early	Q8JZS0;O88952	Lin7a	LIN7A_MOUSE Protein lin-7 homolog A;LIN7C_MOUSE Protein lin-7 homolog C
465	Plasma_timeSeries	230		7.289984159					transition - late	Q8JZS0;O88952	Lin7a	LIN7A_MOUSE Protein lin-7 homolog A;LIN7C_MOUSE Protein lin-7 homolog C
465	Urine_timeSeries	230							late - early	Q8JZS0;O88952	Lin7a	LIN7A_MOUSE Protein lin-7 homolog A;LIN7C_MOUSE Protein lin-7 homolog C
465	Urine_timeSeries	230							transition - early	Q8JZS0;O88952	Lin7a	LIN7A_MOUSE Protein lin-7 homolog A;LIN7C_MOUSE Protein lin-7 homolog C
465	Urine_timeSeries	230							transition - late	Q8JZS0;O88952	Lin7a	LIN7A_MOUSE Protein lin-7 homolog A;LIN7C_MOUSE Protein lin-7 homolog C
466	Plasma_timeSeries	231		7.377022718					late - early	O88958	Gnpda1	GNPI1_MOUSE Glucosamine-6-phosphate isomerase 1
466	Plasma_timeSeries	231		7.377022718					transition - early	O88958	Gnpda1	GNPI1_MOUSE Glucosamine-6-phosphate isomerase 1
466	Plasma_timeSeries	231		7.377022718					transition - late	O88958	Gnpda1	GNPI1_MOUSE Glucosamine-6-phosphate isomerase 1
466	Urine_timeSeries	231	0.130443044	7.209516453	0.499681576	0.634721996	0.816820514	-6.080109548	late - early	O88958	Gnpda1	GNPI1_MOUSE Glucosamine-6-phosphate isomerase 1
466	Urine_timeSeries	231		7.209516453					transition - early	O88958	Gnpda1	GNPI1_MOUSE Glucosamine-6-phosphate isomerase 1
466	Urine_timeSeries	231		7.209516453					transition - late	O88958	Gnpda1	GNPI1_MOUSE Glucosamine-6-phosphate isomerase 1
467	Plasma_timeSeries	232	-0.073392269	9.689962135	-1.337318766	0.202912915	0.517963692	-5.954297925	late - early	O88968	Tcn2	TCO2_MOUSE Transcobalamin-2
467	Plasma_timeSeries	232	-0.104777885	9.689962135	-1.583035319	0.136232664	0.603228551	-4.912211425	transition - early	O88968	Tcn2	TCO2_MOUSE Transcobalamin-2
467	Plasma_timeSeries	232	-0.031385616	9.689962135	-0.489740475	0.632071319	0.93081155	-6.134046429	transition - late	O88968	Tcn2	TCO2_MOUSE Transcobalamin-2
467	Urine_timeSeries	232	-0.683376176	8.795564932	-2.176318608	0.04998905	0.19600023	-4.440214345	late - early	O88968	Tcn2	TCO2_MOUSE Transcobalamin-2
467	Urine_timeSeries	232	-0.469981474	8.795564932	-1.296205953	0.219021044	0.650718142	-5.052290448	transition - early	O88968	Tcn2	TCO2_MOUSE Transcobalamin-2
467	Urine_timeSeries	232	0.213394702	8.795564932	0.526407295	0.608095392	0.927669846	-5.77683739	transition - late	O88968	Tcn2	TCO2_MOUSE Transcobalamin-2
468	Plasma_timeSeries	233	-0.3133657	6.838147356	-1.85123413	0.116252403	0.38363293	-4.914777283	late - early	O88990	Actn3	ACTN3_MOUSE Alpha-actinin-3
468	Plasma_timeSeries	233	-0.140721213	6.838147356	-0.6196311	0.559471592	0.858898982	-5.416915448	transition - early	O88990	Actn3	ACTN3_MOUSE Alpha-actinin-3
468	Plasma_timeSeries	233	0.172644487	6.838147356	0.806311055	0.452429742	0.907309468	-5.468277982	transition - late	O88990	Actn3	ACTN3_MOUSE Alpha-actinin-3
468	Urine_timeSeries	233	0.034329467	7.174871322	0.121403494	0.905359192	0.955269003	-6.545674204	late - early	O88990	Actn3	ACTN3_MOUSE Alpha-actinin-3
468	Urine_timeSeries	233	-0.081531971	7.174871322	-0.249702388	0.806995574	0.952475434	-5.796178326	transition - early	O88990	Actn3	ACTN3_MOUSE Alpha-actinin-3
468	Urine_timeSeries	233	-0.115861439	7.174871322	-0.317379347	0.756351733	0.951182246	-5.864018145	transition - late	O88990	Actn3	ACTN3_MOUSE Alpha-actinin-3
469	Plasma_timeSeries	234	-0.136408728	8.514359772	-1.861309992	0.084306808	0.338586733	-5.209097938	late - early	O88998;O88998-3	Olfm1	NOE1_MOUSE Noelin;NOE1_MOUSE Isoform 3 of Noelin
469	Plasma_timeSeries	234	-0.101719926	8.514359772	-1.150850564	0.269497359	0.711159159	-5.436173136	transition - early	O88998;O88998-3	Olfm1	NOE1_MOUSE Noelin;NOE1_MOUSE Isoform 3 of Noelin
469	Plasma_timeSeries	234	0.034688802	8.514359772	0.405337299	0.691492442	0.933336631	-6.172530534	transition - late	O88998;O88998-3	Olfm1	NOE1_MOUSE Noelin;NOE1_MOUSE Isoform 3 of Noelin
469	Urine_timeSeries	234	0.542750762	7.88530454	1.8409468	0.095063353	0.291450803	-4.914922167	late - early	O88998;O88998-3	Olfm1	NOE1_MOUSE Noelin;NOE1_MOUSE Isoform 3 of Noelin
469	Urine_timeSeries	234	0.518937608	7.88530454	1.552328773	0.151237163	0.575134741	-4.709830632	transition - early	O88998;O88998-3	Olfm1	NOE1_MOUSE Noelin;NOE1_MOUSE Isoform 3 of Noelin
469	Urine_timeSeries	234	-0.023813154	7.88530454	-0.067578218	0.947436469	0.991376395	-5.912085831	transition - late	O88998;O88998-3	Olfm1	NOE1_MOUSE Noelin;NOE1_MOUSE Isoform 3 of Noelin
470	Plasma_timeSeries	235	-0.2802107	8.287018788	-2.683872616	0.019090178	0.163000753	-3.772037203	late - early	O89001	Cpd	CBPD_MOUSE Carboxypeptidase D
470	Plasma_timeSeries	235	-0.069657552	8.287018788	-0.577797988	0.573509696	0.860736866	-5.909465311	transition - early	O89001	Cpd	CBPD_MOUSE Carboxypeptidase D
470	Plasma_timeSeries	235	0.210553148	8.287018788	1.746503878	0.104862525	0.662476541	-4.814208417	transition - late	O89001	Cpd	CBPD_MOUSE Carboxypeptidase D
470	Urine_timeSeries	235	-0.396724936	8.676501002	-2.597337698	0.02096267	0.114820653	-3.806012623	late - early	O89001	Cpd	CBPD_MOUSE Carboxypeptidase D
470	Urine_timeSeries	235	-0.257190733	8.676501002	-1.24875023	0.232048012	0.66286182	-5.105766836	transition - early	O89001	Cpd	CBPD_MOUSE Carboxypeptidase D
470	Urine_timeSeries	235	0.139534203	8.676501002	0.661159574	0.519144687	0.902088906	-5.779553394	transition - late	O89001	Cpd	CBPD_MOUSE Carboxypeptidase D
471	Plasma_timeSeries	236	1.022264446	8.190684698	7.759365837	0.000311157	0.013568671	0.970342223	late - early	O89017	Lgmn	LGMN_MOUSE Legumain
471	Plasma_timeSeries	236		8.190684698					transition - early	O89017	Lgmn	LGMN_MOUSE Legumain
471	Plasma_timeSeries	236		8.190684698					transition - late	O89017	Lgmn	LGMN_MOUSE Legumain
471	Urine_timeSeries	236	-0.252358779	8.481923644	-0.938711229	0.369718485	0.632289899	-5.700624261	late - early	O89017	Lgmn	LGMN_MOUSE Legumain
471	Urine_timeSeries	236	-0.178718866	8.481923644	-0.879433531	0.399544482	0.770953854	-5.453579421	transition - early	O89017	Lgmn	LGMN_MOUSE Legumain
471	Urine_timeSeries	236	0.073639913	8.481923644	0.241576468	0.813927575	0.975302768	-5.620250807	transition - late	O89017	Lgmn	LGMN_MOUSE Legumain
472	Plasma_timeSeries	237	0.150938337	10.94129549	2.50150381	0.025719977	0.189303295	-4.117687514	late - early	O89020;O89020-3;O89020-2	Afm	AFAM_MOUSE Afamin;AFAM_MOUSE Isoform 3 of Afamin;AFAM_MOUSE Isoform 2 of Afamin
472	Plasma_timeSeries	237	-0.020769275	10.94129549	-0.285403505	0.779607183	0.93764061	-6.036621701	transition - early	O89020;O89020-3;O89020-2	Afm	AFAM_MOUSE Afamin;AFAM_MOUSE Isoform 3 of Afamin;AFAM_MOUSE Isoform 2 of Afamin
472	Plasma_timeSeries	237	-0.171707613	10.94129549	-2.436923355	0.029103045	0.469881862	-3.724270872	transition - late	O89020;O89020-3;O89020-2	Afm	AFAM_MOUSE Afamin;AFAM_MOUSE Isoform 3 of Afamin;AFAM_MOUSE Isoform 2 of Afamin
472	Urine_timeSeries	237	-0.915447944	8.767804757	-3.527644683	0.003303401	0.039138118	-2.024572899	late - early	O89020;O89020-3;O89020-2	Afm	AFAM_MOUSE Afamin;AFAM_MOUSE Isoform 3 of Afamin;AFAM_MOUSE Isoform 2 of Afamin
472	Urine_timeSeries	237	0.12932272	8.767804757	0.369579059	0.717175579	0.913242735	-5.760411625	transition - early	O89020;O89020-3;O89020-2	Afm	AFAM_MOUSE Afamin;AFAM_MOUSE Isoform 3 of Afamin;AFAM_MOUSE Isoform 2 of Afamin
472	Urine_timeSeries	237	1.044770664	8.767804757	2.913794009	0.011239004	0.243816994	-2.707231213	transition - late	O89020;O89020-3;O89020-2	Afm	AFAM_MOUSE Afamin;AFAM_MOUSE Isoform 3 of Afamin;AFAM_MOUSE Isoform 2 of Afamin
473	Plasma_timeSeries	238	-0.029458253	7.336746637	-0.194650135	0.851444316	0.951156002	-6.529805273	late - early	O89023	Tpp1	TPP1_MOUSE Tripeptidyl-peptidase 1
473	Plasma_timeSeries	238	-0.226160811	7.336746637	-1.05669603	0.327301671	0.74335245	-5.139508601	transition - early	O89023	Tpp1	TPP1_MOUSE Tripeptidyl-peptidase 1
473	Plasma_timeSeries	238	-0.196702558	7.336746637	-0.919057599	0.389993745	0.887935639	-5.382284633	transition - late	O89023	Tpp1	TPP1_MOUSE Tripeptidyl-peptidase 1
473	Urine_timeSeries	238	-1.028666933	8.889959603	-4.739820564	0.000376066	0.009997854	0.205009128	late - early	O89023	Tpp1	TPP1_MOUSE Tripeptidyl-peptidase 1
473	Urine_timeSeries	238	-0.84865008	8.889959603	-3.091404158	0.008499444	0.247121349	-2.387858926	transition - early	O89023	Tpp1	TPP1_MOUSE Tripeptidyl-peptidase 1
473	Urine_timeSeries	238	0.180016853	8.889959603	0.618249869	0.546984898	0.910541701	-5.774085605	transition - late	O89023	Tpp1	TPP1_MOUSE Tripeptidyl-peptidase 1
475	Plasma_timeSeries	239	0.010555673	8.020653163	0.110911905	0.913295692	0.973920287	-6.838957871	late - early	O89051	Itm2b	ITM2B_MOUSE Integral membrane protein 2B
475	Plasma_timeSeries	239	-0.037528607	8.020653163	-0.326957289	0.748645203	0.931763168	-6.02376594	transition - early	O89051	Itm2b	ITM2B_MOUSE Integral membrane protein 2B
475	Plasma_timeSeries	239	-0.04808428	8.020653163	-0.432659317	0.671999757	0.932484487	-6.160844433	transition - late	O89051	Itm2b	ITM2B_MOUSE Integral membrane protein 2B
475	Urine_timeSeries	239	0.000409798	8.314254322	0.002519875	0.99802466	0.998274857	-6.705900356	late - early	O89051	Itm2b	ITM2B_MOUSE Integral membrane protein 2B
475	Urine_timeSeries	239	0.443787589	8.314254322	2.023791304	0.062326358	0.431118012	-4.085788651	transition - early	O89051	Itm2b	ITM2B_MOUSE Integral membrane protein 2B
475	Urine_timeSeries	239	0.443377791	8.314254322	1.97319433	0.068360691	0.448020558	-4.28022195	transition - late	O89051	Itm2b	ITM2B_MOUSE Integral membrane protein 2B
476	Plasma_timeSeries	240	-0.015003353	8.093089684	-0.153305344	0.881657707	0.966323179	-6.603742155	late - early	O89053	Coro1a	COR1A_MOUSE Coronin-1A
476	Plasma_timeSeries	240	-0.208303622	8.093089684	-1.877126552	0.094399565	0.538861869	-4.406160409	transition - early	O89053	Coro1a	COR1A_MOUSE Coronin-1A
476	Plasma_timeSeries	240	-0.193300269	8.093089684	-1.652534155	0.134016583	0.718648556	-4.777882555	transition - late	O89053	Coro1a	COR1A_MOUSE Coronin-1A
476	Urine_timeSeries	240		7.970978407					late - early	O89053	Coro1a	COR1A_MOUSE Coronin-1A
476	Urine_timeSeries	240		7.970978407					transition - early	O89053	Coro1a	COR1A_MOUSE Coronin-1A
476	Urine_timeSeries	240	-0.090597361	7.970978407	-0.286928598	0.783617131	0.964957786	-5.786836185	transition - late	O89053	Coro1a	COR1A_MOUSE Coronin-1A
479	Plasma_timeSeries	241	0.087952603	8.193109519	0.935326757	0.365825036	0.674644606	-6.395709263	late - early	O89103	Cd93	C1QR1_MOUSE Complement component C1q receptor
479	Plasma_timeSeries	241	-0.021826508	8.193109519	-0.192457689	0.850209184	0.955373023	-6.059121086	transition - early	O89103	Cd93	C1QR1_MOUSE Complement component C1q receptor
479	Plasma_timeSeries	241	-0.109779111	8.193109519	-0.999735428	0.334781042	0.85802359	-5.758703479	transition - late	O89103	Cd93	C1QR1_MOUSE Complement component C1q receptor
479	Urine_timeSeries	241							late - early	O89103	Cd93	C1QR1_MOUSE Complement component C1q receptor
479	Urine_timeSeries	241							transition - early	O89103	Cd93	C1QR1_MOUSE Complement component C1q receptor
479	Urine_timeSeries	241							transition - late	O89103	Cd93	C1QR1_MOUSE Complement component C1q receptor
480	Plasma_timeSeries	242	-0.312437947	8.062294664	-2.521984155	0.024728305	0.188099575	-4.080510638	late - early	P00329	Adh1	ADH1_MOUSE Alcohol dehydrogenase 1
480	Plasma_timeSeries	242	-0.275209365	8.062294664	-1.841951275	0.087244295	0.525361572	-4.544915374	transition - early	P00329	Adh1	ADH1_MOUSE Alcohol dehydrogenase 1
480	Plasma_timeSeries	242	0.037228582	8.062294664	0.257339105	0.800744288	0.950476961	-6.222815928	transition - late	P00329	Adh1	ADH1_MOUSE Alcohol dehydrogenase 1
480	Urine_timeSeries	242	-0.736897839	8.248726078	-3.775550098	0.003008178	0.036841726	-1.613592995	late - early	P00329	Adh1	ADH1_MOUSE Alcohol dehydrogenase 1
480	Urine_timeSeries	242	-0.592062297	8.248726078	-3.033474584	0.011237387	0.283205331	-2.584888927	transition - early	P00329	Adh1	ADH1_MOUSE Alcohol dehydrogenase 1
480	Urine_timeSeries	242	0.144835541	8.248726078	0.60590212	0.556732773	0.911412656	-5.650418682	transition - late	P00329	Adh1	ADH1_MOUSE Alcohol dehydrogenase 1
483	Plasma_timeSeries	243	-0.101099979	7.49919172	-0.62883071	0.545629528	0.807570884	-6.31621719	late - early	P00493	Hprt1	HPRT_MOUSE Hypoxanthine-guanine phosphoribosyltransferase
483	Plasma_timeSeries	243	-0.069020952	7.49919172	-0.429302702	0.678148254	0.902953364	-5.855118444	transition - early	P00493	Hprt1	HPRT_MOUSE Hypoxanthine-guanine phosphoribosyltransferase
483	Plasma_timeSeries	243	0.032079027	7.49919172	0.166937108	0.871238746	0.969979138	-5.913667588	transition - late	P00493	Hprt1	HPRT_MOUSE Hypoxanthine-guanine phosphoribosyltransferase
483	Urine_timeSeries	243		7.002250335					late - early	P00493	Hprt1	HPRT_MOUSE Hypoxanthine-guanine phosphoribosyltransferase
483	Urine_timeSeries	243	-0.052963101	7.002250335	-0.175507132	0.867397375	0.971184321	-5.456892482	transition - early	P00493	Hprt1	HPRT_MOUSE Hypoxanthine-guanine phosphoribosyltransferase
483	Urine_timeSeries	243		7.002250335					transition - late	P00493	Hprt1	HPRT_MOUSE Hypoxanthine-guanine phosphoribosyltransferase
484	Plasma_timeSeries	244	-0.023760548	6.947602465	-0.108657551	0.921059506	0.974389573	-6.013777959	late - early	P00683	Rnase1	RNAS1_MOUSE Ribonuclease pancreatic
484	Plasma_timeSeries	244		6.947602465					transition - early	P00683	Rnase1	RNAS1_MOUSE Ribonuclease pancreatic
484	Plasma_timeSeries	244		6.947602465					transition - late	P00683	Rnase1	RNAS1_MOUSE Ribonuclease pancreatic
484	Urine_timeSeries	244		8.775126712					late - early	P00683	Rnase1	RNAS1_MOUSE Ribonuclease pancreatic
484	Urine_timeSeries	244	-1.550674951	8.775126712	-2.255414749	0.064016685	0.431118012	-3.80340913	transition - early	P00683	Rnase1	RNAS1_MOUSE Ribonuclease pancreatic
484	Urine_timeSeries	244		8.775126712					transition - late	P00683	Rnase1	RNAS1_MOUSE Ribonuclease pancreatic
485	Plasma_timeSeries	245	-0.132091311	9.449517714	-1.133386601	0.276509319	0.600830065	-6.19437525	late - early	P00687	Amy1	AMY1_MOUSE Alpha-amylase 1
485	Plasma_timeSeries	245	0.043252253	9.449517714	0.30771517	0.762930358	0.934871831	-6.029932785	transition - early	P00687	Amy1	AMY1_MOUSE Alpha-amylase 1
485	Plasma_timeSeries	245	0.175343564	9.449517714	1.28838116	0.218961202	0.798035789	-5.448390764	transition - late	P00687	Amy1	AMY1_MOUSE Alpha-amylase 1
485	Urine_timeSeries	245	-0.237306632	9.344541951	-1.568477759	0.138884304	0.370131764	-5.510969462	late - early	P00687	Amy1	AMY1_MOUSE Alpha-amylase 1
485	Urine_timeSeries	245	0.125842986	9.344541951	0.616848976	0.547144566	0.840593303	-5.64326598	transition - early	P00687	Amy1	AMY1_MOUSE Alpha-amylase 1
485	Urine_timeSeries	245	0.363149618	9.344541951	1.737163821	0.104094333	0.551493405	-4.628985355	transition - late	P00687	Amy1	AMY1_MOUSE Alpha-amylase 1
486	Plasma_timeSeries	246	0.079202782	9.371864581	0.832177181	0.419587988	0.711013008	-6.487146298	late - early	P00688	Amy2	AMYP_MOUSE Pancreatic alpha-amylase
486	Plasma_timeSeries	246	0.086709192	9.371864581	0.755399788	0.462807637	0.826734668	-5.793755702	transition - early	P00688	Amy2	AMYP_MOUSE Pancreatic alpha-amylase
486	Plasma_timeSeries	246	0.00750641	9.371864581	0.067539584	0.947128566	0.99148111	-6.254621998	transition - late	P00688	Amy2	AMYP_MOUSE Pancreatic alpha-amylase
486	Urine_timeSeries	246	-0.282571739	10.59627261	-1.350707969	0.19802226	0.450614327	-5.801568048	late - early	P00688	Amy2	AMYP_MOUSE Pancreatic alpha-amylase
486	Urine_timeSeries	246	0.274147264	10.59627261	0.971847226	0.347468504	0.751126153	-5.380405226	transition - early	P00688	Amy2	AMYP_MOUSE Pancreatic alpha-amylase
486	Urine_timeSeries	246	0.556719003	10.59627261	1.925996436	0.074464395	0.456484177	-4.351977896	transition - late	P00688	Amy2	AMYP_MOUSE Pancreatic alpha-amylase
487	Plasma_timeSeries	247		8.023891206					late - early	P00755	Klk1b1	K1KB1_MOUSE Kallikrein 1-related peptidase b1
487	Plasma_timeSeries	247		8.023891206					transition - early	P00755	Klk1b1	K1KB1_MOUSE Kallikrein 1-related peptidase b1
487	Plasma_timeSeries	247		8.023891206					transition - late	P00755	Klk1b1	K1KB1_MOUSE Kallikrein 1-related peptidase b1
487	Urine_timeSeries	247							late - early	P00755	Klk1b1	K1KB1_MOUSE Kallikrein 1-related peptidase b1
487	Urine_timeSeries	247							transition - early	P00755	Klk1b1	K1KB1_MOUSE Kallikrein 1-related peptidase b1
487	Urine_timeSeries	247							transition - late	P00755	Klk1b1	K1KB1_MOUSE Kallikrein 1-related peptidase b1
488	Plasma_timeSeries	248		8.030361846					late - early	P00756	Klk1b3	K1KB3_MOUSE Kallikrein 1-related peptidase b3
488	Plasma_timeSeries	248	-0.278922676	8.030361846	-1.275520029	0.301097278	0.733296216	-4.790436302	transition - early	P00756	Klk1b3	K1KB3_MOUSE Kallikrein 1-related peptidase b3
488	Plasma_timeSeries	248		8.030361846					transition - late	P00756	Klk1b3	K1KB3_MOUSE Kallikrein 1-related peptidase b3
488	Urine_timeSeries	248							late - early	P00756	Klk1b3	K1KB3_MOUSE Kallikrein 1-related peptidase b3
488	Urine_timeSeries	248							transition - early	P00756	Klk1b3	K1KB3_MOUSE Kallikrein 1-related peptidase b3
488	Urine_timeSeries	248							transition - late	P00756	Klk1b3	K1KB3_MOUSE Kallikrein 1-related peptidase b3
490	Plasma_timeSeries	249	-0.886389296	7.50577905	-2.972600472	0.010289988	0.109726801	-3.239919659	late - early	P00796	Ren2	RENI2_MOUSE Renin-2
490	Plasma_timeSeries	249	-0.149400613	7.50577905	-0.415432787	0.684262416	0.904717106	-5.990696397	transition - early	P00796	Ren2	RENI2_MOUSE Renin-2
490	Plasma_timeSeries	249	0.736988683	7.50577905	2.116525824	0.053124766	0.55749646	-4.263745821	transition - late	P00796	Ren2	RENI2_MOUSE Renin-2
490	Urine_timeSeries	249		6.823891604					late - early	P00796	Ren2	RENI2_MOUSE Renin-2
490	Urine_timeSeries	249	-0.473633857	6.823891604	-0.867645584	0.418246878	0.788364861	-5.176334973	transition - early	P00796	Ren2	RENI2_MOUSE Renin-2
490	Urine_timeSeries	249		6.823891604					transition - late	P00796	Ren2	RENI2_MOUSE Renin-2
491	Plasma_timeSeries	250	0.013545227	10.22888114	0.122459602	0.904314402	0.971123909	-6.837529492	late - early	P00920	Ca2	CAH2_MOUSE Carbonic anhydrase 2
491	Plasma_timeSeries	250	-0.138244356	10.22888114	-1.036311483	0.318014692	0.736925363	-5.552863676	transition - early	P00920	Ca2	CAH2_MOUSE Carbonic anhydrase 2
491	Plasma_timeSeries	250	-0.151789583	10.22888114	-1.175166036	0.259961619	0.822993416	-5.57771004	transition - late	P00920	Ca2	CAH2_MOUSE Carbonic anhydrase 2
491	Urine_timeSeries	250	-0.321013525	9.083670748	-1.864931445	0.083091724	0.267168079	-5.068485882	late - early	P00920	Ca2	CAH2_MOUSE Carbonic anhydrase 2
491	Urine_timeSeries	250	8.26E-05	9.083670748	0.000355966	0.999720957	0.999720957	-5.826965504	transition - early	P00920	Ca2	CAH2_MOUSE Carbonic anhydrase 2
491	Urine_timeSeries	250	0.321096145	9.083670748	1.350085673	0.198217004	0.652464306	-5.137007441	transition - late	P00920	Ca2	CAH2_MOUSE Carbonic anhydrase 2
492	Plasma_timeSeries	251	0.072986756	11.85897516	1.549549609	0.144050554	0.436441009	-5.672808724	late - early	P01027	C3	CO3_MOUSE Complement C3
492	Plasma_timeSeries	251	-0.036622132	11.85897516	-0.64467584	0.52979164	0.852430419	-5.869759652	transition - early	P01027	C3	CO3_MOUSE Complement C3
492	Plasma_timeSeries	251	-0.109608888	11.85897516	-1.992773353	0.066609643	0.572549064	-4.462534145	transition - late	P01027	C3	CO3_MOUSE Complement C3
492	Urine_timeSeries	251	0.779388625	9.726660552	2.946664323	0.010529008	0.075010582	-3.149958019	late - early	P01027	C3	CO3_MOUSE Complement C3
492	Urine_timeSeries	251	0.711937504	9.726660552	1.996180541	0.065556095	0.431118012	-4.127062982	transition - early	P01027	C3	CO3_MOUSE Complement C3
492	Urine_timeSeries	251	-0.067451122	9.726660552	-0.184566329	0.856191702	0.975302768	-5.978733227	transition - late	P01027	C3	CO3_MOUSE Complement C3
493	Plasma_timeSeries	252	0.016257654	11.19611175	0.300398728	0.768386009	0.922069976	-6.797762671	late - early	P01029	C4b	CO4B_MOUSE Complement C4-B
493	Plasma_timeSeries	252	-0.039587218	11.19611175	-0.606501027	0.554106287	0.857305573	-5.893354417	transition - early	P01029	C4b	CO4B_MOUSE Complement C4-B
493	Plasma_timeSeries	252	-0.055844872	11.19611175	-0.883637669	0.392144492	0.888373198	-5.864641358	transition - late	P01029	C4b	CO4B_MOUSE Complement C4-B
493	Urine_timeSeries	252	0.685464166	7.610851933	3.14124287	0.007146734	0.061824919	-2.776202908	late - early	P01029	C4b	CO4B_MOUSE Complement C4-B
493	Urine_timeSeries	252	0.787835673	7.610851933	2.677526305	0.017917925	0.297556691	-3.042356885	transition - early	P01029	C4b	CO4B_MOUSE Complement C4-B
493	Urine_timeSeries	252	0.102371507	7.610851933	0.339533438	0.73920128	0.949096373	-5.938118428	transition - late	P01029	C4b	CO4B_MOUSE Complement C4-B
494	Plasma_timeSeries	253	0.16639327	5.200063092	1.226881448	0.242141511	0.566012299	-6.087218449	late - early	P01132	Egf	EGF_MOUSE Pro-epidermal growth factor
494	Plasma_timeSeries	253	0.041610057	5.200063092	0.222050549	0.827807767	0.945760548	-5.925188825	transition - early	P01132	Egf	EGF_MOUSE Pro-epidermal growth factor
494	Plasma_timeSeries	253	-0.124783213	5.200063092	-0.68234553	0.507284063	0.908894935	-5.884370713	transition - late	P01132	Egf	EGF_MOUSE Pro-epidermal growth factor
494	Urine_timeSeries	253	0.091917023	11.63407503	0.890919043	0.387889874	0.639636858	-6.298690708	late - early	P01132	Egf	EGF_MOUSE Pro-epidermal growth factor
494	Urine_timeSeries	253	0.138947062	11.63407503	0.998787288	0.334694004	0.743289265	-5.356215068	transition - early	P01132	Egf	EGF_MOUSE Pro-epidermal growth factor
494	Urine_timeSeries	253	0.047030039	11.63407503	0.329916723	0.746302619	0.949096373	-5.941328858	transition - late	P01132	Egf	EGF_MOUSE Pro-epidermal growth factor
496	Plasma_timeSeries	254		7.127437312					late - early	P01193	Pomc	COLI_MOUSE Pro-opiomelanocortin
496	Plasma_timeSeries	254		7.127437312					transition - early	P01193	Pomc	COLI_MOUSE Pro-opiomelanocortin
496	Plasma_timeSeries	254		7.127437312					transition - late	P01193	Pomc	COLI_MOUSE Pro-opiomelanocortin
496	Urine_timeSeries	254							late - early	P01193	Pomc	COLI_MOUSE Pro-opiomelanocortin
496	Urine_timeSeries	254							transition - early	P01193	Pomc	COLI_MOUSE Pro-opiomelanocortin
496	Urine_timeSeries	254							transition - late	P01193	Pomc	COLI_MOUSE Pro-opiomelanocortin
500	Plasma_timeSeries	255	0.150516651	10.06923042	1.806470736	0.092867159	0.349058963	-5.294534086	late - early	P01887	B2m	B2MG_MOUSE Beta-2-microglobulin
500	Plasma_timeSeries	255	0.110629402	10.06923042	1.100913756	0.289913651	0.724593538	-5.488294393	transition - early	P01887	B2m	B2MG_MOUSE Beta-2-microglobulin
500	Plasma_timeSeries	255	-0.039887249	10.06923042	-0.409950279	0.688184853	0.933336631	-6.170609577	transition - late	P01887	B2m	B2MG_MOUSE Beta-2-microglobulin
500	Urine_timeSeries	255	-1.502301913	9.274793965	-4.150295491	0.00131569	0.021404517	-0.934287699	late - early	P01887	B2m	B2MG_MOUSE Beta-2-microglobulin
500	Urine_timeSeries	255	-1.194858321	9.274793965	-2.858701717	0.014252009	0.283205331	-2.811707941	transition - early	P01887	B2m	B2MG_MOUSE Beta-2-microglobulin
500	Urine_timeSeries	255	0.307443591	9.274793965	0.657904517	0.522887948	0.903164594	-5.700957641	transition - late	P01887	B2m	B2MG_MOUSE Beta-2-microglobulin
501	Plasma_timeSeries	256	-0.058955325	10.68100831	-0.780292826	0.448499325	0.731131744	-6.529498227	late - early	P01898	H2-Q10	HA10_MOUSE H-2 class I histocompatibility antigen, Q10 alpha chain
501	Plasma_timeSeries	256	-0.221945698	10.68100831	-2.435665594	0.029172984	0.426700696	-3.595853722	transition - early	P01898	H2-Q10	HA10_MOUSE H-2 class I histocompatibility antigen, Q10 alpha chain
501	Plasma_timeSeries	256	-0.162990373	10.68100831	-1.847341753	0.086417252	0.615986385	-4.687860815	transition - late	P01898	H2-Q10	HA10_MOUSE H-2 class I histocompatibility antigen, Q10 alpha chain
501	Urine_timeSeries	256	0.145606124	9.392612417	0.943473937	0.361290361	0.625157512	-6.25073535	late - early	P01898	H2-Q10	HA10_MOUSE H-2 class I histocompatibility antigen, Q10 alpha chain
501	Urine_timeSeries	256	-0.055598543	9.392612417	-0.267174511	0.793194407	0.95208317	-5.792097327	transition - early	P01898	H2-Q10	HA10_MOUSE H-2 class I histocompatibility antigen, Q10 alpha chain
501	Urine_timeSeries	256	-0.201204667	9.392612417	-0.943571928	0.361241975	0.808269082	-5.562478433	transition - late	P01898	H2-Q10	HA10_MOUSE H-2 class I histocompatibility antigen, Q10 alpha chain
502	Plasma_timeSeries	257	-0.062333986	8.891771645	-0.746236352	0.468145335	0.750138391	-6.555942509	late - early	P01899	H2-D1	HA11_MOUSE H-2 class I histocompatibility antigen, D-B alpha chain
502	Plasma_timeSeries	257	-0.137141615	8.891771645	-1.361310241	0.195400326	0.661225745	-5.196509819	transition - early	P01899	H2-D1	HA11_MOUSE H-2 class I histocompatibility antigen, D-B alpha chain
502	Plasma_timeSeries	257	-0.074807629	8.891771645	-0.766916538	0.456152938	0.907309468	-5.959367978	transition - late	P01899	H2-D1	HA11_MOUSE H-2 class I histocompatibility antigen, D-B alpha chain
502	Urine_timeSeries	257	-0.415928821	8.828840815	-2.798964039	0.014107709	0.090455313	-3.430139817	late - early	P01899	H2-D1	HA11_MOUSE H-2 class I histocompatibility antigen, D-B alpha chain
502	Urine_timeSeries	257	-0.154082362	8.828840815	-0.768975631	0.454568762	0.798293501	-5.543725872	transition - early	P01899	H2-D1	HA11_MOUSE H-2 class I histocompatibility antigen, D-B alpha chain
502	Urine_timeSeries	257	0.261846458	8.828840815	1.275298072	0.222771199	0.689114522	-5.224359401	transition - late	P01899	H2-D1	HA11_MOUSE H-2 class I histocompatibility antigen, D-B alpha chain
503	Plasma_timeSeries	258	-0.048536632	8.650824094	-0.765853426	0.456764716	0.735764799	-6.540842327	late - early	P01902	H2-K1	HA1D_MOUSE H-2 class I histocompatibility antigen, K-D alpha chain
503	Plasma_timeSeries	258	-0.088177802	8.650824094	-1.153643543	0.268388639	0.711159159	-5.4332022	transition - early	P01902	H2-K1	HA1D_MOUSE H-2 class I histocompatibility antigen, K-D alpha chain
503	Plasma_timeSeries	258	-0.039641169	8.650824094	-0.535640235	0.600800887	0.93081155	-6.11018071	transition - late	P01902	H2-K1	HA1D_MOUSE H-2 class I histocompatibility antigen, K-D alpha chain
503	Urine_timeSeries	258	-0.045778021	8.470899964	-0.267278898	0.793406228	0.908416795	-6.605291436	late - early	P01902	H2-K1	HA1D_MOUSE H-2 class I histocompatibility antigen, K-D alpha chain
503	Urine_timeSeries	258	0.052675715	8.470899964	0.243140948	0.811653045	0.953252143	-5.797934342	transition - early	P01902	H2-K1	HA1D_MOUSE H-2 class I histocompatibility antigen, K-D alpha chain
503	Urine_timeSeries	258	0.098453736	8.470899964	0.428453413	0.675265349	0.931354681	-5.871812896	transition - late	P01902	H2-K1	HA1D_MOUSE H-2 class I histocompatibility antigen, K-D alpha chain
504	Plasma_timeSeries	259	-0.074417577	11.00289331	-0.751312693	0.465183692	0.748338983	-6.552069558	late - early	P01942	Hba	HBA_MOUSE Hemoglobin subunit alpha
504	Plasma_timeSeries	259	-0.298782356	11.00289331	-2.501131355	0.025738361	0.426700696	-3.484595621	transition - early	P01942	Hba	HBA_MOUSE Hemoglobin subunit alpha
504	Plasma_timeSeries	259	-0.224364779	11.00289331	-1.939771604	0.073292373	0.58684099	-4.545747084	transition - late	P01942	Hba	HBA_MOUSE Hemoglobin subunit alpha
504	Urine_timeSeries	259	-0.726031928	8.002465189	-2.0414887	0.06357168	0.230209739	-4.65930858	late - early	P01942	Hba	HBA_MOUSE Hemoglobin subunit alpha
504	Urine_timeSeries	259	0.88447369	8.002465189	2.153807135	0.05204893	0.416869503	-3.911217085	transition - early	P01942	Hba	HBA_MOUSE Hemoglobin subunit alpha
504	Urine_timeSeries	259	1.610505618	8.002465189	3.507754013	0.004252764	0.211613957	-1.77620997	transition - late	P01942	Hba	HBA_MOUSE Hemoglobin subunit alpha
505	Plasma_timeSeries	260	0.091754544	11.19384625	1.099957537	0.290315627	0.606475835	-6.230642604	late - early	P02088	Hbb-b1	HBB1_MOUSE Hemoglobin subunit beta-1
505	Plasma_timeSeries	260	-0.066990722	11.19384625	-0.665885173	0.516547467	0.851211317	-5.856067276	transition - early	P02088	Hbb-b1	HBB1_MOUSE Hemoglobin subunit beta-1
505	Plasma_timeSeries	260	-0.158745266	11.19384625	-1.629670609	0.125953479	0.71137073	-5.00580404	transition - late	P02088	Hbb-b1	HBB1_MOUSE Hemoglobin subunit beta-1
505	Urine_timeSeries	260	-0.596674661	8.324303472	-1.332223072	0.205446312	0.457947812	-5.763129203	late - early	P02088	Hbb-b1	HBB1_MOUSE Hemoglobin subunit beta-1
505	Urine_timeSeries	260	0.962848048	8.324303472	1.699562418	0.112763603	0.518610929	-4.55319321	transition - early	P02088	Hbb-b1	HBB1_MOUSE Hemoglobin subunit beta-1
505	Urine_timeSeries	260	1.559522709	8.324303472	2.595343265	0.022055498	0.31537504	-3.268820048	transition - late	P02088	Hbb-b1	HBB1_MOUSE Hemoglobin subunit beta-1
507	Plasma_timeSeries	261	-0.041693949	8.518624536	-0.501377876	0.624070095	0.853341393	-6.713331595	late - early	P02104	Hbb-y	HBE_MOUSE Hemoglobin subunit epsilon-Y2
507	Plasma_timeSeries	261	-0.056672008	8.518624536	-0.565063284	0.581172331	0.863348577	-5.917422885	transition - early	P02104	Hbb-y	HBE_MOUSE Hemoglobin subunit epsilon-Y2
507	Plasma_timeSeries	261	-0.014978059	8.518624536	-0.154240489	0.879670645	0.973802068	-6.244687746	transition - late	P02104	Hbb-y	HBE_MOUSE Hemoglobin subunit epsilon-Y2
507	Urine_timeSeries	261		7.806054832					late - early	P02104	Hbb-y	HBE_MOUSE Hemoglobin subunit epsilon-Y2
507	Urine_timeSeries	261		7.806054832					transition - early	P02104	Hbb-y	HBE_MOUSE Hemoglobin subunit epsilon-Y2
507	Urine_timeSeries	261		7.806054832					transition - late	P02104	Hbb-y	HBE_MOUSE Hemoglobin subunit epsilon-Y2
509	Plasma_timeSeries	262							late - early	P02463	Col4a1	CO4A1_MOUSE Collagen alpha-1(IV) chain
509	Plasma_timeSeries	262							transition - early	P02463	Col4a1	CO4A1_MOUSE Collagen alpha-1(IV) chain
509	Plasma_timeSeries	262							transition - late	P02463	Col4a1	CO4A1_MOUSE Collagen alpha-1(IV) chain
509	Urine_timeSeries	262		7.864002433					late - early	P02463	Col4a1	CO4A1_MOUSE Collagen alpha-1(IV) chain
509	Urine_timeSeries	262		7.864002433					transition - early	P02463	Col4a1	CO4A1_MOUSE Collagen alpha-1(IV) chain
509	Urine_timeSeries	262		7.864002433					transition - late	P02463	Col4a1	CO4A1_MOUSE Collagen alpha-1(IV) chain
510	Urine_timeSeries	263	-1.416179272	8.279176263	-2.709861213	0.02010471	0.113544737	-3.44445331	late - early	P02468	Lamc1	LAMC1_MOUSE Laminin subunit gamma-1
1754	Urine_timeSeries	1286	-1.192876851	7.84010973	-2.548086067	0.026868544	0.131922132	-3.836319156	late - early	Q61292	Lamb2	LAMB2_MOUSE Laminin subunit beta-2
1722	Urine_timeSeries	1257	-1.1595142	7.716841497	-2.468848574	0.029363066	0.140949933	-3.946023281	late - early	Q61001	Lama5	LAMA5_MOUSE Laminin subunit alpha-5
1798	Urine_timeSeries	1321	0.925319244	8.260567978	1.720957102	0.144378505	0.376713134	-4.726840829	late - early	Q61789;Q61789-2	Lama3	LAMA3_MOUSE Laminin subunit alpha-3;LAMA3_MOUSE Isoform A of Laminin subunit alpha-3
510	Plasma_timeSeries	263	0.326806273	8.658436923	1.567550106	0.141571886	0.433231261	-5.606914445	late - early	P02468	Lamc1	LAMC1_MOUSE Laminin subunit gamma-1
510	Urine_timeSeries	263	-1.057734227	8.279176263	-2.023976068	0.067648704	0.434530007	-4.113323006	transition - early	P02468	Lamc1	LAMC1_MOUSE Laminin subunit gamma-1
512	Plasma_timeSeries	264	-0.014586879	8.041611159	-0.181239793	0.858835025	0.957659877	-6.828074825	late - early	P02772	Afp	FETA_MOUSE Alpha-fetoprotein
512	Plasma_timeSeries	264	-0.124877727	8.041611159	-1.286508076	0.219595084	0.681307443	-5.28526746	transition - early	P02772	Afp	FETA_MOUSE Alpha-fetoprotein
512	Plasma_timeSeries	264	-0.110290848	8.041611159	-1.173495342	0.260608399	0.822993416	-5.579547086	transition - late	P02772	Afp	FETA_MOUSE Alpha-fetoprotein
512	Urine_timeSeries	264							late - early	P02772	Afp	FETA_MOUSE Alpha-fetoprotein
512	Urine_timeSeries	264							transition - early	P02772	Afp	FETA_MOUSE Alpha-fetoprotein
512	Urine_timeSeries	264							transition - late	P02772	Afp	FETA_MOUSE Alpha-fetoprotein
513	Plasma_timeSeries	265	-0.834430476	8.21541606	-3.543597605	0.006636391	0.083536431	-2.340103123	late - early	P02816	Pip	PIP_MOUSE Prolactin-inducible protein homolog
513	Plasma_timeSeries	265	-0.579982434	8.21541606	-2.463026489	0.036870001	0.44272514	-3.604485687	transition - early	P02816	Pip	PIP_MOUSE Prolactin-inducible protein homolog
513	Plasma_timeSeries	265	0.254448041	8.21541606	0.904070659	0.390328986	0.887935639	-5.524160807	transition - late	P02816	Pip	PIP_MOUSE Prolactin-inducible protein homolog
513	Urine_timeSeries	265	-0.958555332	9.539757343	-4.099097227	0.001230331	0.020542822	-0.969816878	late - early	P02816	Pip	PIP_MOUSE Prolactin-inducible protein homolog
513	Urine_timeSeries	265	-0.882116276	9.539757343	-2.98220076	0.010495881	0.283205331	-2.568830977	transition - early	P02816	Pip	PIP_MOUSE Prolactin-inducible protein homolog
513	Urine_timeSeries	265	0.076439055	9.539757343	0.243640842	0.811273952	0.975302768	-5.933709173	transition - late	P02816	Pip	PIP_MOUSE Prolactin-inducible protein homolog
514	Plasma_timeSeries	266	0.29839208	11.21303988	4.072242172	0.001192922	0.030990579	-1.114512998	late - early	P03953;P03953-2	Cfd	CFAD_MOUSE Complement factor D;CFAD_MOUSE Isoform 2 of Complement factor D
514	Plasma_timeSeries	266	0.190923614	11.21303988	2.160440463	0.048981647	0.44272514	-4.051023104	transition - early	P03953;P03953-2	Cfd	CFAD_MOUSE Complement factor D;CFAD_MOUSE Isoform 2 of Complement factor D
514	Plasma_timeSeries	266	-0.107468466	11.21303988	-1.255966539	0.230138598	0.798035789	-5.486374429	transition - late	P03953;P03953-2	Cfd	CFAD_MOUSE Complement factor D;CFAD_MOUSE Isoform 2 of Complement factor D
514	Urine_timeSeries	266	0.260888179	11.42151191	1.725261641	0.106271544	0.312328292	-5.283125912	late - early	P03953;P03953-2	Cfd	CFAD_MOUSE Complement factor D;CFAD_MOUSE Isoform 2 of Complement factor D
514	Urine_timeSeries	266	0.513595439	11.42151191	2.518854422	0.024422459	0.308731738	-3.304930179	transition - early	P03953;P03953-2	Cfd	CFAD_MOUSE Complement factor D;CFAD_MOUSE Isoform 2 of Complement factor D
514	Urine_timeSeries	266	0.25270726	11.42151191	1.209497511	0.246317855	0.714895322	-5.297990023	transition - late	P03953;P03953-2	Cfd	CFAD_MOUSE Complement factor D;CFAD_MOUSE Isoform 2 of Complement factor D
515	Plasma_timeSeries	267							late - early	P03958	Ada	ADA_MOUSE Adenosine deaminase
515	Plasma_timeSeries	267							transition - early	P03958	Ada	ADA_MOUSE Adenosine deaminase
515	Plasma_timeSeries	267							transition - late	P03958	Ada	ADA_MOUSE Adenosine deaminase
515	Urine_timeSeries	267		7.794572878					late - early	P03958	Ada	ADA_MOUSE Adenosine deaminase
515	Urine_timeSeries	267		7.794572878					transition - early	P03958	Ada	ADA_MOUSE Adenosine deaminase
515	Urine_timeSeries	267		7.794572878					transition - late	P03958	Ada	ADA_MOUSE Adenosine deaminase
516	Plasma_timeSeries	268		8.137788333					late - early	P04071	Klk1b16	K1B16_MOUSE Kallikrein 1-related peptidase b16
516	Plasma_timeSeries	268	-1.0339796	8.137788333	-1.791350921	0.153687896	0.616685446	-4.393969112	transition - early	P04071	Klk1b16	K1B16_MOUSE Kallikrein 1-related peptidase b16
516	Plasma_timeSeries	268		8.137788333					transition - late	P04071	Klk1b16	K1B16_MOUSE Kallikrein 1-related peptidase b16
516	Urine_timeSeries	268		6.945763292					late - early	P04071	Klk1b16	K1B16_MOUSE Kallikrein 1-related peptidase b16
516	Urine_timeSeries	268		6.945763292					transition - early	P04071	Klk1b16	K1B16_MOUSE Kallikrein 1-related peptidase b16
516	Urine_timeSeries	268		6.945763292					transition - late	P04071	Klk1b16	K1B16_MOUSE Kallikrein 1-related peptidase b16
517	Plasma_timeSeries	269	0.231005141	7.401196654	0.740381119	0.475014717	0.755199179	-6.373176999	late - early	P04104	Krt1	K2C1_MOUSE Keratin, type II cytoskeletal 1
517	Plasma_timeSeries	269	0.441374772	7.401196654	1.265278677	0.232652506	0.690358315	-5.212485228	transition - early	P04104	Krt1	K2C1_MOUSE Keratin, type II cytoskeletal 1
517	Plasma_timeSeries	269	0.21036963	7.401196654	0.674243446	0.514470779	0.908894935	-5.99200639	transition - late	P04104	Krt1	K2C1_MOUSE Keratin, type II cytoskeletal 1
517	Urine_timeSeries	269	0.647615356	9.382705655	1.798058573	0.093559357	0.288078245	-5.172549337	late - early	P04104	Krt1	K2C1_MOUSE Keratin, type II cytoskeletal 1
517	Urine_timeSeries	269	-0.487529201	9.382705655	-1.003849657	0.332331411	0.743289265	-5.351606148	transition - early	P04104	Krt1	K2C1_MOUSE Keratin, type II cytoskeletal 1
517	Urine_timeSeries	269	-1.135144558	9.382705655	-2.280996207	0.038559519	0.384472101	-3.791399638	transition - late	P04104	Krt1	K2C1_MOUSE Keratin, type II cytoskeletal 1
518	Plasma_timeSeries	270	-0.066604643	9.00933641	-0.618004293	0.546715898	0.807570884	-6.645649357	late - early	P04117	Fabp4	FABP4_MOUSE Fatty acid-binding protein, adipocyte
518	Plasma_timeSeries	270	-0.204062756	9.00933641	-1.569954568	0.139242267	0.610062849	-4.929809996	transition - early	P04117	Fabp4	FABP4_MOUSE Fatty acid-binding protein, adipocyte
518	Plasma_timeSeries	270	-0.137458112	9.00933641	-1.092214846	0.293585874	0.836424864	-5.666328084	transition - late	P04117	Fabp4	FABP4_MOUSE Fatty acid-binding protein, adipocyte
518	Urine_timeSeries	270	0.630313835	8.079757941	3.579069107	0.002981351	0.036841726	-1.924075141	late - early	P04117	Fabp4	FABP4_MOUSE Fatty acid-binding protein, adipocyte
518	Urine_timeSeries	270	0.355363927	8.079757941	1.496469705	0.156529083	0.578798331	-4.815413474	transition - early	P04117	Fabp4	FABP4_MOUSE Fatty acid-binding protein, adipocyte
518	Urine_timeSeries	270	-0.274949908	8.079757941	-1.12993515	0.277318372	0.743614561	-5.382820582	transition - late	P04117	Fabp4	FABP4_MOUSE Fatty acid-binding protein, adipocyte
519	Plasma_timeSeries	271	-0.043783645	11.10548497	-0.645543677	0.529245971	0.800954723	-6.627716164	late - early	P04186	Cfb	CFAB_MOUSE Complement factor B
519	Plasma_timeSeries	271	-0.079560154	11.10548497	-0.97262557	0.347610852	0.761416739	-5.613267607	transition - early	P04186	Cfb	CFAB_MOUSE Complement factor B
519	Plasma_timeSeries	271	-0.035776509	11.10548497	-0.451712791	0.65854895	0.93081155	-6.152256689	transition - late	P04186	Cfb	CFAB_MOUSE Complement factor B
519	Urine_timeSeries	271	-0.437398981	8.905633091	-1.546007637	0.144199338	0.376713134	-5.542400533	late - early	P04186	Cfb	CFAB_MOUSE Complement factor B
519	Urine_timeSeries	271	0.120262205	8.905633091	0.315242218	0.757184828	0.933825431	-5.778474228	transition - early	P04186	Cfb	CFAB_MOUSE Complement factor B
519	Urine_timeSeries	271	0.557661185	8.905633091	1.426563083	0.175424857	0.615868865	-5.043818252	transition - late	P04186	Cfb	CFAB_MOUSE Complement factor B
520	Plasma_timeSeries	272	0.110307484	8.112740945	1.073074873	0.301787709	0.616437338	-6.259148608	late - early	P04202	Tgfb1	TGFB1_MOUSE Transforming growth factor beta-1 proprotein
520	Plasma_timeSeries	272	0.088578527	8.112740945	0.71447963	0.486934783	0.838280541	-5.82314105	transition - early	P04202	Tgfb1	TGFB1_MOUSE Transforming growth factor beta-1 proprotein
520	Plasma_timeSeries	272	-0.021728957	8.112740945	-0.181015031	0.859008048	0.967418505	-6.240055153	transition - late	P04202	Tgfb1	TGFB1_MOUSE Transforming growth factor beta-1 proprotein
520	Urine_timeSeries	272							late - early	P04202	Tgfb1	TGFB1_MOUSE Transforming growth factor beta-1 proprotein
520	Urine_timeSeries	272							transition - early	P04202	Tgfb1	TGFB1_MOUSE Transforming growth factor beta-1 proprotein
520	Urine_timeSeries	272							transition - late	P04202	Tgfb1	TGFB1_MOUSE Transforming growth factor beta-1 proprotein
521	Plasma_timeSeries	273	0.440706432	8.673747879	1.816474002	0.095005746	0.353664681	-5.14185418	late - early	P04223-2;P04223	H2-K1|SWISS-PROT:P04223-2	HA1K_MOUSE Isoform 2 of H-2 class I histocompatibility antigen, K-K alpha chain;HA1K_MOUSE H-2 class I histocompatibility antigen, K-K alpha chain
521	Plasma_timeSeries	273	0.158647004	8.673747879	0.566294449	0.581901327	0.863348577	-5.812114489	transition - early	P04223-2;P04223	H2-K1|SWISS-PROT:P04223-2	HA1K_MOUSE Isoform 2 of H-2 class I histocompatibility antigen, K-K alpha chain;HA1K_MOUSE H-2 class I histocompatibility antigen, K-K alpha chain
521	Plasma_timeSeries	273	-0.282059428	8.673747879	-1.162573497	0.268184724	0.832639631	-5.589152303	transition - late	P04223-2;P04223	H2-K1|SWISS-PROT:P04223-2	HA1K_MOUSE Isoform 2 of H-2 class I histocompatibility antigen, K-K alpha chain;HA1K_MOUSE H-2 class I histocompatibility antigen, K-K alpha chain
521	Urine_timeSeries	273		7.707872325					late - early	P04223-2;P04223	H2-K1|SWISS-PROT:P04223-2	HA1K_MOUSE Isoform 2 of H-2 class I histocompatibility antigen, K-K alpha chain;HA1K_MOUSE H-2 class I histocompatibility antigen, K-K alpha chain
521	Urine_timeSeries	273		7.707872325					transition - early	P04223-2;P04223	H2-K1|SWISS-PROT:P04223-2	HA1K_MOUSE Isoform 2 of H-2 class I histocompatibility antigen, K-K alpha chain;HA1K_MOUSE H-2 class I histocompatibility antigen, K-K alpha chain
521	Urine_timeSeries	273		7.707872325					transition - late	P04223-2;P04223	H2-K1|SWISS-PROT:P04223-2	HA1K_MOUSE Isoform 2 of H-2 class I histocompatibility antigen, K-K alpha chain;HA1K_MOUSE H-2 class I histocompatibility antigen, K-K alpha chain
522	Plasma_timeSeries	274	0.103888543	10.11676687	0.985593158	0.341431033	0.657550932	-6.347750884	late - early	P04247	Mb	MYG_MOUSE Myoglobin
522	Plasma_timeSeries	274	-0.041867765	10.11676687	-0.329341265	0.746881904	0.931763168	-6.022976288	transition - early	P04247	Mb	MYG_MOUSE Myoglobin
522	Plasma_timeSeries	274	-0.145756308	10.11676687	-1.184153752	0.256503379	0.822993416	-5.567791161	transition - late	P04247	Mb	MYG_MOUSE Myoglobin
522	Urine_timeSeries	274	0.522403334	8.645763515	0.922895533	0.374052741	0.635073968	-6.224920785	late - early	P04247	Mb	MYG_MOUSE Myoglobin
522	Urine_timeSeries	274	1.354986411	8.645763515	1.382040965	0.191877086	0.614746696	-4.752641538	transition - early	P04247	Mb	MYG_MOUSE Myoglobin
522	Urine_timeSeries	274	0.832583077	8.645763515	0.849206981	0.412210735	0.846205157	-5.407258945	transition - late	P04247	Mb	MYG_MOUSE Myoglobin
523	Plasma_timeSeries	275		7.743738584					late - early	P04370;P04370-6;P04370-5;P04370-10;P04370-8;P04370-14;P04370-13;P04370-7;P04370-11;P04370-9;P04370-4;P04370-2	Mbp	MBP_MOUSE Myelin basic protein;MBP_MOUSE Isoform 6 of Myelin basic protein;MBP_MOUSE Isoform 5 of Myelin basic protein;MBP_MOUSE Isoform 10 of Myelin basic protein;MBP_MOUSE Isoform 8 of Myelin basic protein;MBP_MOUSE Isoform 13 of Myelin basic protein;MBP_MOUSE Isoform 12 of Myelin basic protein;MBP_MOUSE Isoform 7 of Myelin basic protein;MBP_MOUSE Isoform 11 of Myelin basic protein;MBP_MOUSE Is…
523	Plasma_timeSeries	275		7.743738584					transition - early	P04370;P04370-6;P04370-5;P04370-10;P04370-8;P04370-14;P04370-13;P04370-7;P04370-11;P04370-9;P04370-4;P04370-2	Mbp	MBP_MOUSE Myelin basic protein;MBP_MOUSE Isoform 6 of Myelin basic protein;MBP_MOUSE Isoform 5 of Myelin basic protein;MBP_MOUSE Isoform 10 of Myelin basic protein;MBP_MOUSE Isoform 8 of Myelin basic protein;MBP_MOUSE Isoform 13 of Myelin basic protein;MBP_MOUSE Isoform 12 of Myelin basic protein;MBP_MOUSE Isoform 7 of Myelin basic protein;MBP_MOUSE Isoform 11 of Myelin basic protein;MBP_MOUSE Is…
523	Plasma_timeSeries	275		7.743738584					transition - late	P04370;P04370-6;P04370-5;P04370-10;P04370-8;P04370-14;P04370-13;P04370-7;P04370-11;P04370-9;P04370-4;P04370-2	Mbp	MBP_MOUSE Myelin basic protein;MBP_MOUSE Isoform 6 of Myelin basic protein;MBP_MOUSE Isoform 5 of Myelin basic protein;MBP_MOUSE Isoform 10 of Myelin basic protein;MBP_MOUSE Isoform 8 of Myelin basic protein;MBP_MOUSE Isoform 13 of Myelin basic protein;MBP_MOUSE Isoform 12 of Myelin basic protein;MBP_MOUSE Isoform 7 of Myelin basic protein;MBP_MOUSE Isoform 11 of Myelin basic protein;MBP_MOUSE Is…
523	Urine_timeSeries	275							late - early	P04370;P04370-6;P04370-5;P04370-10;P04370-8;P04370-14;P04370-13;P04370-7;P04370-11;P04370-9;P04370-4;P04370-2	Mbp	MBP_MOUSE Myelin basic protein;MBP_MOUSE Isoform 6 of Myelin basic protein;MBP_MOUSE Isoform 5 of Myelin basic protein;MBP_MOUSE Isoform 10 of Myelin basic protein;MBP_MOUSE Isoform 8 of Myelin basic protein;MBP_MOUSE Isoform 13 of Myelin basic protein;MBP_MOUSE Isoform 12 of Myelin basic protein;MBP_MOUSE Isoform 7 of Myelin basic protein;MBP_MOUSE Isoform 11 of Myelin basic protein;MBP_MOUSE Is…
523	Urine_timeSeries	275							transition - early	P04370;P04370-6;P04370-5;P04370-10;P04370-8;P04370-14;P04370-13;P04370-7;P04370-11;P04370-9;P04370-4;P04370-2	Mbp	MBP_MOUSE Myelin basic protein;MBP_MOUSE Isoform 6 of Myelin basic protein;MBP_MOUSE Isoform 5 of Myelin basic protein;MBP_MOUSE Isoform 10 of Myelin basic protein;MBP_MOUSE Isoform 8 of Myelin basic protein;MBP_MOUSE Isoform 13 of Myelin basic protein;MBP_MOUSE Isoform 12 of Myelin basic protein;MBP_MOUSE Isoform 7 of Myelin basic protein;MBP_MOUSE Isoform 11 of Myelin basic protein;MBP_MOUSE Is…
523	Urine_timeSeries	275							transition - late	P04370;P04370-6;P04370-5;P04370-10;P04370-8;P04370-14;P04370-13;P04370-7;P04370-11;P04370-9;P04370-4;P04370-2	Mbp	MBP_MOUSE Myelin basic protein;MBP_MOUSE Isoform 6 of Myelin basic protein;MBP_MOUSE Isoform 5 of Myelin basic protein;MBP_MOUSE Isoform 10 of Myelin basic protein;MBP_MOUSE Isoform 8 of Myelin basic protein;MBP_MOUSE Isoform 13 of Myelin basic protein;MBP_MOUSE Isoform 12 of Myelin basic protein;MBP_MOUSE Isoform 7 of Myelin basic protein;MBP_MOUSE Isoform 11 of Myelin basic protein;MBP_MOUSE Is…
524	Plasma_timeSeries	276	-0.197809857	8.488386728	-1.167187797	0.263061416	0.588413902	-6.156794309	late - early	P04919;P04919-2	Slc4a1	B3AT_MOUSE Band 3 anion transport protein;B3AT_MOUSE Isoform 2 of Band 3 anion transport protein
524	Plasma_timeSeries	276	-0.107667289	8.488386728	-0.526760179	0.606789846	0.870739742	-5.938226878	transition - early	P04919;P04919-2	Slc4a1	B3AT_MOUSE Band 3 anion transport protein;B3AT_MOUSE Isoform 2 of Band 3 anion transport protein
524	Plasma_timeSeries	276	0.090142569	8.488386728	0.455484341	0.655900746	0.93081155	-6.150514228	transition - late	P04919;P04919-2	Slc4a1	B3AT_MOUSE Band 3 anion transport protein;B3AT_MOUSE Isoform 2 of Band 3 anion transport protein
524	Urine_timeSeries	276		7.179498439					late - early	P04919;P04919-2	Slc4a1	B3AT_MOUSE Band 3 anion transport protein;B3AT_MOUSE Isoform 2 of Band 3 anion transport protein
524	Urine_timeSeries	276		7.179498439					transition - early	P04919;P04919-2	Slc4a1	B3AT_MOUSE Band 3 anion transport protein;B3AT_MOUSE Isoform 2 of Band 3 anion transport protein
524	Urine_timeSeries	276		7.179498439					transition - late	P04919;P04919-2	Slc4a1	B3AT_MOUSE Band 3 anion transport protein;B3AT_MOUSE Isoform 2 of Band 3 anion transport protein
525	Plasma_timeSeries	277		8.239222365					late - early	P04925	Prnp	PRIO_MOUSE Major prion protein
525	Plasma_timeSeries	277		8.239222365					transition - early	P04925	Prnp	PRIO_MOUSE Major prion protein
525	Plasma_timeSeries	277		8.239222365					transition - late	P04925	Prnp	PRIO_MOUSE Major prion protein
525	Urine_timeSeries	277	-0.126513666	8.626630639	-0.725491322	0.480880934	0.714114739	-6.38990997	late - early	P04925	Prnp	PRIO_MOUSE Major prion protein
525	Urine_timeSeries	277	0.096956536	8.626630639	0.420293672	0.681067064	0.900753425	-5.718732237	transition - early	P04925	Prnp	PRIO_MOUSE Major prion protein
525	Urine_timeSeries	277	0.223470202	8.626630639	0.968713562	0.350192769	0.795777918	-5.538727813	transition - late	P04925	Prnp	PRIO_MOUSE Major prion protein
526	Plasma_timeSeries	278	-1.401898881	8.983618552	-8.744556569	5.66E-07	0.000115275	6.557720199	late - early	P04939	Mup3	MUP3_MOUSE Major urinary protein 3
526	Plasma_timeSeries	278	-0.29639733	8.983618552	-1.532963242	0.14806264	0.614038693	-4.979038863	transition - early	P04939	Mup3	MUP3_MOUSE Major urinary protein 3
526	Plasma_timeSeries	278	1.105501551	8.983618552	5.905153233	4.20E-05	0.013554767	2.39845894	transition - late	P04939	Mup3	MUP3_MOUSE Major urinary protein 3
526	Urine_timeSeries	278	-0.770373621	11.19483534	-4.096535028	0.00106974	0.019433602	-0.914353711	late - early	P04939	Mup3	MUP3_MOUSE Major urinary protein 3
526	Urine_timeSeries	278	-0.541158071	11.19483534	-2.134129427	0.050825751	0.416869503	-3.918093221	transition - early	P04939	Mup3	MUP3_MOUSE Major urinary protein 3
526	Urine_timeSeries	278	0.22921555	11.19483534	0.882157318	0.392450347	0.829534922	-5.615530613	transition - late	P04939	Mup3	MUP3_MOUSE Major urinary protein 3
527	Plasma_timeSeries	279	0.17037107	8.544737716	1.250265037	0.232150559	0.556887688	-6.060636359	late - early	P05017;P05017-2	Igf1	IGF1_MOUSE Insulin-like growth factor I;IGF1_MOUSE Isoform IGF-IB of Insulin-like growth factor I
527	Plasma_timeSeries	279	-0.015832816	8.544737716	-0.096338695	0.924647549	0.978129084	-6.073221764	transition - early	P05017;P05017-2	Igf1	IGF1_MOUSE Insulin-like growth factor I;IGF1_MOUSE Isoform IGF-IB of Insulin-like growth factor I
527	Plasma_timeSeries	279	-0.186203887	8.544737716	-1.170161189	0.261902857	0.822993416	-5.583206891	transition - late	P05017;P05017-2	Igf1	IGF1_MOUSE Insulin-like growth factor I;IGF1_MOUSE Isoform IGF-IB of Insulin-like growth factor I
527	Urine_timeSeries	279							late - early	P05017;P05017-2	Igf1	IGF1_MOUSE Insulin-like growth factor I;IGF1_MOUSE Isoform IGF-IB of Insulin-like growth factor I
527	Urine_timeSeries	279							transition - early	P05017;P05017-2	Igf1	IGF1_MOUSE Insulin-like growth factor I;IGF1_MOUSE Isoform IGF-IB of Insulin-like growth factor I
527	Urine_timeSeries	279							transition - late	P05017;P05017-2	Igf1	IGF1_MOUSE Insulin-like growth factor I;IGF1_MOUSE Isoform IGF-IB of Insulin-like growth factor I
528	Plasma_timeSeries	280	0.010085287	7.287187767	0.075703936	0.941368509	0.976257209	-6.657508629	late - early	P05063	Aldoc	ALDOC_MOUSE Fructose-bisphosphate aldolase C
528	Plasma_timeSeries	280	0.093301161	7.287187767	0.466902282	0.652052417	0.892829325	-5.596866947	transition - early	P05063	Aldoc	ALDOC_MOUSE Fructose-bisphosphate aldolase C
528	Plasma_timeSeries	280	0.083215874	7.287187767	0.395063024	0.702316568	0.933833719	-5.717349089	transition - late	P05063	Aldoc	ALDOC_MOUSE Fructose-bisphosphate aldolase C
528	Urine_timeSeries	280							late - early	P05063	Aldoc	ALDOC_MOUSE Fructose-bisphosphate aldolase C
528	Urine_timeSeries	280							transition - early	P05063	Aldoc	ALDOC_MOUSE Fructose-bisphosphate aldolase C
528	Urine_timeSeries	280							transition - late	P05063	Aldoc	ALDOC_MOUSE Fructose-bisphosphate aldolase C
529	Plasma_timeSeries	281	-0.063182562	10.02403419	-0.723225167	0.481715474	0.761884189	-6.573194778	late - early	P05064	Aldoa	ALDOA_MOUSE Fructose-bisphosphate aldolase A
529	Plasma_timeSeries	281	-0.091017478	10.02403419	-0.86384823	0.402552022	0.797674393	-5.708704779	transition - early	P05064	Aldoa	ALDOA_MOUSE Fructose-bisphosphate aldolase A
529	Plasma_timeSeries	281	-0.027834916	10.02403419	-0.272845583	0.789044088	0.950289593	-6.218586426	transition - late	P05064	Aldoa	ALDOA_MOUSE Fructose-bisphosphate aldolase A
529	Urine_timeSeries	281	0.036469531	9.14569844	0.181465045	0.858579656	0.942448968	-6.688553046	late - early	P05064	Aldoa	ALDOA_MOUSE Fructose-bisphosphate aldolase A
529	Urine_timeSeries	281	0.184048446	9.14569844	0.679166564	0.508004293	0.822764989	-5.604947848	transition - early	P05064	Aldoa	ALDOA_MOUSE Fructose-bisphosphate aldolase A
529	Urine_timeSeries	281	0.147578914	9.14569844	0.531463942	0.603351767	0.92760818	-5.855289168	transition - late	P05064	Aldoa	ALDOA_MOUSE Fructose-bisphosphate aldolase A
530	Plasma_timeSeries	282		7.20776926					late - early	P05125	Nppa	ANF_MOUSE Natriuretic peptides A
530	Plasma_timeSeries	282		7.20776926					transition - early	P05125	Nppa	ANF_MOUSE Natriuretic peptides A
530	Plasma_timeSeries	282		7.20776926					transition - late	P05125	Nppa	ANF_MOUSE Natriuretic peptides A
530	Urine_timeSeries	282							late - early	P05125	Nppa	ANF_MOUSE Natriuretic peptides A
530	Urine_timeSeries	282							transition - early	P05125	Nppa	ANF_MOUSE Natriuretic peptides A
530	Urine_timeSeries	282							transition - late	P05125	Nppa	ANF_MOUSE Natriuretic peptides A
531	Plasma_timeSeries	283		7.491555021					late - early	P05132;P05132-2	Prkaca	KAPCA_MOUSE cAMP-dependent protein kinase catalytic subunit alpha;KAPCA_MOUSE Isoform 2 of cAMP-dependent protein kinase catalytic subunit alpha
531	Plasma_timeSeries	283	0.064064307	7.491555021	0.391563778	0.716922732	0.919221992	-5.522966219	transition - early	P05132;P05132-2	Prkaca	KAPCA_MOUSE cAMP-dependent protein kinase catalytic subunit alpha;KAPCA_MOUSE Isoform 2 of cAMP-dependent protein kinase catalytic subunit alpha
531	Plasma_timeSeries	283		7.491555021					transition - late	P05132;P05132-2	Prkaca	KAPCA_MOUSE cAMP-dependent protein kinase catalytic subunit alpha;KAPCA_MOUSE Isoform 2 of cAMP-dependent protein kinase catalytic subunit alpha
531	Urine_timeSeries	283							late - early	P05132;P05132-2	Prkaca	KAPCA_MOUSE cAMP-dependent protein kinase catalytic subunit alpha;KAPCA_MOUSE Isoform 2 of cAMP-dependent protein kinase catalytic subunit alpha
531	Urine_timeSeries	283							transition - early	P05132;P05132-2	Prkaca	KAPCA_MOUSE cAMP-dependent protein kinase catalytic subunit alpha;KAPCA_MOUSE Isoform 2 of cAMP-dependent protein kinase catalytic subunit alpha
531	Urine_timeSeries	283							transition - late	P05132;P05132-2	Prkaca	KAPCA_MOUSE cAMP-dependent protein kinase catalytic subunit alpha;KAPCA_MOUSE Isoform 2 of cAMP-dependent protein kinase catalytic subunit alpha
532	Plasma_timeSeries	284	0.003442602	8.956737695	0.04011654	0.968579337	0.985957924	-6.844627811	late - early	P05201	Got1	AATC_MOUSE Aspartate aminotransferase, cytoplasmic
532	Plasma_timeSeries	284	0.07879602	8.956737695	0.761337603	0.459369102	0.826734668	-5.789366981	transition - early	P05201	Got1	AATC_MOUSE Aspartate aminotransferase, cytoplasmic
532	Plasma_timeSeries	284	0.075353418	8.956737695	0.751952343	0.46481133	0.907309468	-5.970630826	transition - late	P05201	Got1	AATC_MOUSE Aspartate aminotransferase, cytoplasmic
532	Urine_timeSeries	284	-0.1201534	8.329011815	-0.782709764	0.446716316	0.688713981	-6.389632806	late - early	P05201	Got1	AATC_MOUSE Aspartate aminotransferase, cytoplasmic
532	Urine_timeSeries	284	0.222927969	8.329011815	1.07698732	0.299528638	0.712169501	-5.282821354	transition - early	P05201	Got1	AATC_MOUSE Aspartate aminotransferase, cytoplasmic
532	Urine_timeSeries	284	0.343081369	8.329011815	1.617515741	0.127863664	0.607944365	-4.795275543	transition - late	P05201	Got1	AATC_MOUSE Aspartate aminotransferase, cytoplasmic
533	Plasma_timeSeries	285	-0.011786479	7.955916768	-0.139432948	0.891138329	0.966323179	-6.835174028	late - early	P05202	Got2	AATM_MOUSE Aspartate aminotransferase, mitochondrial
533	Plasma_timeSeries	285	0.063260903	7.955916768	0.620516139	0.545109388	0.857305573	-5.884849632	transition - early	P05202	Got2	AATM_MOUSE Aspartate aminotransferase, mitochondrial
533	Plasma_timeSeries	285	0.075047382	7.955916768	0.760269555	0.459986423	0.907309468	-5.964395946	transition - late	P05202	Got2	AATM_MOUSE Aspartate aminotransferase, mitochondrial
533	Urine_timeSeries	285	0.113158089	7.740604119	0.83423116	0.420274598	0.66875812	-6.302837393	late - early	P05202	Got2	AATM_MOUSE Aspartate aminotransferase, mitochondrial
533	Urine_timeSeries	285	-0.148754962	7.740604119	-0.633157326	0.538383919	0.839330426	-5.383602077	transition - early	P05202	Got2	AATM_MOUSE Aspartate aminotransferase, mitochondrial
533	Urine_timeSeries	285	-0.261913052	7.740604119	-1.114800911	0.286533635	0.744953197	-5.17399184	transition - late	P05202	Got2	AATM_MOUSE Aspartate aminotransferase, mitochondrial
534	Plasma_timeSeries	286	-0.245428481	8.371422205	-4.106739825	0.001116087	0.030283169	-1.048027535	late - early	P05208	Cela2a	CEL2A_MOUSE Chymotrypsin-like elastase family member 2A
534	Plasma_timeSeries	286	-0.194713324	8.371422205	-2.701495529	0.017478843	0.396971413	-3.138511835	transition - early	P05208	Cela2a	CEL2A_MOUSE Chymotrypsin-like elastase family member 2A
534	Plasma_timeSeries	286	0.050715157	8.371422205	0.726709294	0.479645622	0.907309468	-5.989167619	transition - late	P05208	Cela2a	CEL2A_MOUSE Chymotrypsin-like elastase family member 2A
534	Urine_timeSeries	286							late - early	P05208	Cela2a	CEL2A_MOUSE Chymotrypsin-like elastase family member 2A
534	Urine_timeSeries	286							transition - early	P05208	Cela2a	CEL2A_MOUSE Chymotrypsin-like elastase family member 2A
534	Urine_timeSeries	286							transition - late	P05208	Cela2a	CEL2A_MOUSE Chymotrypsin-like elastase family member 2A
535	Plasma_timeSeries	287	-0.074181239	9.204877144	-0.527276687	0.606440687	0.842651909	-6.699467938	late - early	P05213	Tuba1b	TBA1B_MOUSE Tubulin alpha-1B chain
535	Plasma_timeSeries	287	0.040353193	9.204877144	0.237825678	0.815538532	0.944864562	-6.049222881	transition - early	P05213	Tuba1b	TBA1B_MOUSE Tubulin alpha-1B chain
535	Plasma_timeSeries	287	0.114534432	9.204877144	0.697158082	0.49737197	0.908894935	-6.010124511	transition - late	P05213	Tuba1b	TBA1B_MOUSE Tubulin alpha-1B chain
535	Urine_timeSeries	287	0.220686675	8.951395729	1.764057777	0.099318853	0.300891822	-5.22455567	late - early	P05213	Tuba1b	TBA1B_MOUSE Tubulin alpha-1B chain
535	Urine_timeSeries	287	0.135238826	8.951395729	0.801713936	0.435992913	0.791845416	-5.519682074	transition - early	P05213	Tuba1b	TBA1B_MOUSE Tubulin alpha-1B chain
535	Urine_timeSeries	287	-0.085447848	8.951395729	-0.494338596	0.62866289	0.929361967	-5.874068504	transition - late	P05213	Tuba1b	TBA1B_MOUSE Tubulin alpha-1B chain
537	Plasma_timeSeries	288	-0.25882809	8.593372207	-1.233789278	0.243716698	0.566012299	-5.977503005	late - early	P05366	Saa1	SAA1_MOUSE Serum amyloid A-1 protein
537	Plasma_timeSeries	288	-0.258938199	8.593372207	-0.95609563	0.360143829	0.762402639	-5.473616672	transition - early	P05366	Saa1	SAA1_MOUSE Serum amyloid A-1 protein
537	Plasma_timeSeries	288	-0.000110109	8.593372207	-0.000420835	0.999671972	0.999671972	-6.095896921	transition - late	P05366	Saa1	SAA1_MOUSE Serum amyloid A-1 protein
537	Urine_timeSeries	288							late - early	P05366	Saa1	SAA1_MOUSE Serum amyloid A-1 protein
537	Urine_timeSeries	288							transition - early	P05366	Saa1	SAA1_MOUSE Serum amyloid A-1 protein
537	Urine_timeSeries	288							transition - late	P05366	Saa1	SAA1_MOUSE Serum amyloid A-1 protein
538	Plasma_timeSeries	289	0.240291019	8.124735001	0.479355767	0.653191839	0.868948087	-6.083797844	late - early	P05367	Saa2	SAA2_MOUSE Serum amyloid A-2 protein
538	Plasma_timeSeries	289		8.124735001					transition - early	P05367	Saa2	SAA2_MOUSE Serum amyloid A-2 protein
538	Plasma_timeSeries	289		8.124735001					transition - late	P05367	Saa2	SAA2_MOUSE Serum amyloid A-2 protein
538	Urine_timeSeries	289							late - early	P05367	Saa2	SAA2_MOUSE Serum amyloid A-2 protein
538	Urine_timeSeries	289							transition - early	P05367	Saa2	SAA2_MOUSE Serum amyloid A-2 protein
538	Urine_timeSeries	289							transition - late	P05367	Saa2	SAA2_MOUSE Serum amyloid A-2 protein
539	Plasma_timeSeries	290							late - early	P05480	Src	SRC_MOUSE Neuronal proto-oncogene tyrosine-protein kinase Src
539	Plasma_timeSeries	290							transition - early	P05480	Src	SRC_MOUSE Neuronal proto-oncogene tyrosine-protein kinase Src
539	Plasma_timeSeries	290							transition - late	P05480	Src	SRC_MOUSE Neuronal proto-oncogene tyrosine-protein kinase Src
539	Urine_timeSeries	290		7.608723353					late - early	P05480	Src	SRC_MOUSE Neuronal proto-oncogene tyrosine-protein kinase Src
539	Urine_timeSeries	290		7.608723353					transition - early	P05480	Src	SRC_MOUSE Neuronal proto-oncogene tyrosine-protein kinase Src
539	Urine_timeSeries	290		7.608723353					transition - late	P05480	Src	SRC_MOUSE Neuronal proto-oncogene tyrosine-protein kinase Src
540	Plasma_timeSeries	291	0.012560824	7.381402506	0.13563705	0.894082253	0.967796481	-6.835727237	late - early	P05532;P05532-2	Kit	KIT_MOUSE Mast/stem cell growth factor receptor Kit;KIT_MOUSE Isoform 2 of Mast/stem cell growth factor receptor Kit
540	Plasma_timeSeries	291	0.064875069	7.381402506	0.580863924	0.570770786	0.860736866	-5.908435908	transition - early	P05532;P05532-2	Kit	KIT_MOUSE Mast/stem cell growth factor receptor Kit;KIT_MOUSE Isoform 2 of Mast/stem cell growth factor receptor Kit
540	Plasma_timeSeries	291	0.052314245	7.381402506	0.48376105	0.636201246	0.93081155	-6.137003955	transition - late	P05532;P05532-2	Kit	KIT_MOUSE Mast/stem cell growth factor receptor Kit;KIT_MOUSE Isoform 2 of Mast/stem cell growth factor receptor Kit
540	Urine_timeSeries	291	-0.055406512	7.33908039	-0.191276741	0.85448597	0.938900914	-6.05927121	late - early	P05532;P05532-2	Kit	KIT_MOUSE Mast/stem cell growth factor receptor Kit;KIT_MOUSE Isoform 2 of Mast/stem cell growth factor receptor Kit
540	Urine_timeSeries	291		7.33908039					transition - early	P05532;P05532-2	Kit	KIT_MOUSE Mast/stem cell growth factor receptor Kit;KIT_MOUSE Isoform 2 of Mast/stem cell growth factor receptor Kit
540	Urine_timeSeries	291		7.33908039					transition - late	P05532;P05532-2	Kit	KIT_MOUSE Mast/stem cell growth factor receptor Kit;KIT_MOUSE Isoform 2 of Mast/stem cell growth factor receptor Kit
541	Plasma_timeSeries	292	-0.00604329	7.279153096	-0.043001619	0.966955174	0.985957924	-6.492402213	late - early	P05555-2;P05555	Itgam|SWISS-PROT:P05555-2	ITAM_MOUSE Isoform 2 of Integrin alpha-M;ITAM_MOUSE Integrin alpha-M
541	Plasma_timeSeries	292	0.256180976	7.279153096	1.41199726	0.202725461	0.669406482	-4.809910104	transition - early	P05555-2;P05555	Itgam|SWISS-PROT:P05555-2	ITAM_MOUSE Isoform 2 of Integrin alpha-M;ITAM_MOUSE Integrin alpha-M
541	Plasma_timeSeries	292	0.262224266	7.279153096	1.319377987	0.230394084	0.798035789	-4.952755715	transition - late	P05555-2;P05555	Itgam|SWISS-PROT:P05555-2	ITAM_MOUSE Isoform 2 of Integrin alpha-M;ITAM_MOUSE Integrin alpha-M
541	Urine_timeSeries	292							late - early	P05555-2;P05555	Itgam|SWISS-PROT:P05555-2	ITAM_MOUSE Isoform 2 of Integrin alpha-M;ITAM_MOUSE Integrin alpha-M
541	Urine_timeSeries	292							transition - early	P05555-2;P05555	Itgam|SWISS-PROT:P05555-2	ITAM_MOUSE Isoform 2 of Integrin alpha-M;ITAM_MOUSE Integrin alpha-M
541	Urine_timeSeries	292							transition - late	P05555-2;P05555	Itgam|SWISS-PROT:P05555-2	ITAM_MOUSE Isoform 2 of Integrin alpha-M;ITAM_MOUSE Integrin alpha-M
542	Plasma_timeSeries	293	0.028067224	8.018447106	0.407750588	0.690251555	0.884981334	-6.757378902	late - early	P05622	Pdgfrb	PGFRB_MOUSE Platelet-derived growth factor receptor beta
542	Plasma_timeSeries	293	0.071562409	8.018447106	0.752431178	0.465519521	0.826734668	-5.671492638	transition - early	P05622	Pdgfrb	PGFRB_MOUSE Platelet-derived growth factor receptor beta
542	Plasma_timeSeries	293	0.043495185	8.018447106	0.468616594	0.647290762	0.93081155	-6.007286609	transition - late	P05622	Pdgfrb	PGFRB_MOUSE Platelet-derived growth factor receptor beta
542	Urine_timeSeries	293	-0.020784169	7.81453125	-0.123350541	0.903849603	0.955269003	-6.59708961	late - early	P05622	Pdgfrb	PGFRB_MOUSE Platelet-derived growth factor receptor beta
542	Urine_timeSeries	293	-0.132444266	7.81453125	-0.608859629	0.553848009	0.846520726	-5.594719484	transition - early	P05622	Pdgfrb	PGFRB_MOUSE Platelet-derived growth factor receptor beta
542	Urine_timeSeries	293	-0.111660097	7.81453125	-0.531329134	0.604783082	0.927669846	-5.854072742	transition - late	P05622	Pdgfrb	PGFRB_MOUSE Platelet-derived growth factor receptor beta
543	Plasma_timeSeries	294	-0.183114554	8.6674956	-1.167992204	0.262747598	0.588413902	-6.155888931	late - early	P05977	Myl1	MYL1_MOUSE Myosin light chain 1/3, skeletal muscle isoform
543	Plasma_timeSeries	294	0.215482114	8.6674956	1.139632061	0.273985959	0.711159159	-5.4480473	transition - early	P05977	Myl1	MYL1_MOUSE Myosin light chain 1/3, skeletal muscle isoform
543	Plasma_timeSeries	294	0.398596668	8.6674956	2.177215699	0.047480019	0.55749646	-4.164127071	transition - late	P05977	Myl1	MYL1_MOUSE Myosin light chain 1/3, skeletal muscle isoform
543	Urine_timeSeries	294							late - early	P05977	Myl1	MYL1_MOUSE Myosin light chain 1/3, skeletal muscle isoform
543	Urine_timeSeries	294							transition - early	P05977	Myl1	MYL1_MOUSE Myosin light chain 1/3, skeletal muscle isoform
543	Urine_timeSeries	294							transition - late	P05977	Myl1	MYL1_MOUSE Myosin light chain 1/3, skeletal muscle isoform
545	Plasma_timeSeries	295	-0.122687623	9.352836839	-1.499900485	0.156343667	0.454513374	-5.741346025	late - early	P06151	Ldha	LDHA_MOUSE L-lactate dehydrogenase A chain
545	Plasma_timeSeries	295	-0.023592132	9.352836839	-0.239147165	0.814534253	0.944864562	-6.048903525	transition - early	P06151	Ldha	LDHA_MOUSE L-lactate dehydrogenase A chain
545	Plasma_timeSeries	295	0.099095491	9.352836839	1.037447908	0.317503721	0.842995003	-5.721869196	transition - late	P06151	Ldha	LDHA_MOUSE L-lactate dehydrogenase A chain
545	Urine_timeSeries	295	-0.578037122	8.882151661	-2.886425837	0.011865867	0.081344623	-3.26465245	late - early	P06151	Ldha	LDHA_MOUSE L-lactate dehydrogenase A chain
545	Urine_timeSeries	295	-0.381420444	8.882151661	-1.412504972	0.179444581	0.597977213	-4.918152871	transition - early	P06151	Ldha	LDHA_MOUSE L-lactate dehydrogenase A chain
545	Urine_timeSeries	295	0.196616678	8.882151661	0.710577944	0.488907994	0.882440263	-5.746630338	transition - late	P06151	Ldha	LDHA_MOUSE L-lactate dehydrogenase A chain
547	Plasma_timeSeries	296	-0.684744207	10.54790116	-7.044630257	6.58E-06	0.000669841	4.11389095	late - early	P06683	C9	CO9_MOUSE Complement component C9
547	Plasma_timeSeries	296	-0.287540575	10.54790116	-2.452818003	0.028232912	0.426700696	-3.566800935	transition - early	P06683	C9	CO9_MOUSE Complement component C9
547	Plasma_timeSeries	296	0.397203632	10.54790116	3.499401399	0.003648473	0.20228394	-1.796665726	transition - late	P06683	C9	CO9_MOUSE Complement component C9
547	Urine_timeSeries	296	-0.144139976	7.267177735	-0.505212122	0.621197315	0.809172685	-6.572477766	late - early	P06683	C9	CO9_MOUSE Complement component C9
547	Urine_timeSeries	296	0.380444021	7.267177735	0.988920606	0.339333187	0.743289265	-5.365140571	transition - early	P06683	C9	CO9_MOUSE Complement component C9
547	Urine_timeSeries	296	0.524583997	7.267177735	1.330733381	0.204351041	0.660334959	-5.159976167	transition - late	P06683	C9	CO9_MOUSE Complement component C9
548	Plasma_timeSeries	297	0.039782149	11.36094849	0.750112055	0.465883122	0.748478015	-6.552987757	late - early	P06728	Apoa4	APOA4_MOUSE Apolipoprotein A-IV
548	Plasma_timeSeries	297	-0.088064151	11.36094849	-1.376808074	0.190669043	0.65749001	-5.177649142	transition - early	P06728	Apoa4	APOA4_MOUSE Apolipoprotein A-IV
548	Plasma_timeSeries	297	-0.1278463	11.36094849	-2.064318851	0.058472603	0.55749646	-4.348345543	transition - late	P06728	Apoa4	APOA4_MOUSE Apolipoprotein A-IV
548	Urine_timeSeries	297	-1.140847265	7.329093446	-3.194669796	0.006423831	0.058840129	-2.672864727	late - early	P06728	Apoa4	APOA4_MOUSE Apolipoprotein A-IV
548	Urine_timeSeries	297	0.97919663	7.329093446	2.033525979	0.061222853	0.431118012	-4.071168529	transition - early	P06728	Apoa4	APOA4_MOUSE Apolipoprotein A-IV
548	Urine_timeSeries	297	2.120043896	7.329093446	4.296650399	0.000723455	0.122237878	-0.2508324	transition - late	P06728	Apoa4	APOA4_MOUSE Apolipoprotein A-IV
549	Plasma_timeSeries	298	0.002495128	8.863718337	0.025918769	0.979696119	0.98942015	-6.845125201	late - early	P06745	Gpi	G6PI_MOUSE Glucose-6-phosphate isomerase
549	Plasma_timeSeries	298	-0.022586247	8.863718337	-0.194536888	0.848612567	0.955373023	-6.0587128	transition - early	P06745	Gpi	G6PI_MOUSE Glucose-6-phosphate isomerase
549	Plasma_timeSeries	298	-0.025081375	8.863718337	-0.223112342	0.826742494	0.955208398	-6.231283673	transition - late	P06745	Gpi	G6PI_MOUSE Glucose-6-phosphate isomerase
549	Urine_timeSeries	298	-0.294654626	8.388338289	-1.468057865	0.163992668	0.410924158	-5.64891983	late - early	P06745	Gpi	G6PI_MOUSE Glucose-6-phosphate isomerase
549	Urine_timeSeries	298	-0.227789106	8.388338289	-0.84167457	0.413987197	0.784625887	-5.489107788	transition - early	P06745	Gpi	G6PI_MOUSE Glucose-6-phosphate isomerase
549	Urine_timeSeries	298	0.06686552	8.388338289	0.241112003	0.812931533	0.975302768	-5.9666707	transition - late	P06745	Gpi	G6PI_MOUSE Glucose-6-phosphate isomerase
550	Plasma_timeSeries	299	0.018579401	8.520685013	0.232171008	0.819839654	0.931185319	-6.816939195	late - early	P06797	Ctsl	CATL1_MOUSE Cathepsin L1
550	Plasma_timeSeries	299	0.152737015	8.520685013	1.582548165	0.136343739	0.603228551	-4.912868593	transition - early	P06797	Ctsl	CATL1_MOUSE Cathepsin L1
550	Plasma_timeSeries	299	0.134157614	8.520685013	1.435629343	0.173559564	0.774393626	-5.266637624	transition - late	P06797	Ctsl	CATL1_MOUSE Cathepsin L1
550	Urine_timeSeries	299	-0.267922319	8.893536924	-1.454694376	0.167604688	0.416182518	-5.666779327	late - early	P06797	Ctsl	CATL1_MOUSE Cathepsin L1
550	Urine_timeSeries	299	-0.296781219	8.893536924	-1.195035002	0.251744399	0.665406217	-5.163398672	transition - early	P06797	Ctsl	CATL1_MOUSE Cathepsin L1
550	Urine_timeSeries	299	-0.0288589	8.893536924	-0.113404252	0.911305414	0.983099433	-5.98937749	transition - late	P06797	Ctsl	CATL1_MOUSE Cathepsin L1
551	Plasma_timeSeries	300	0.016337117	8.293193128	0.267802074	0.792843947	0.926562056	-6.807531064	late - early	P06801	Me1	MAOX_MOUSE NADP-dependent malic enzyme
551	Plasma_timeSeries	300	0.01916955	8.293193128	0.26054742	0.798319308	0.941953448	-6.043487846	transition - early	P06801	Me1	MAOX_MOUSE NADP-dependent malic enzyme
551	Plasma_timeSeries	300	0.002832433	8.293193128	0.039760223	0.968858258	0.99148111	-6.256163255	transition - late	P06801	Me1	MAOX_MOUSE NADP-dependent malic enzyme
551	Urine_timeSeries	300	-0.219558496	7.891553815	-0.991575855	0.338080246	0.608098132	-6.204730457	late - early	P06801	Me1	MAOX_MOUSE NADP-dependent malic enzyme
551	Urine_timeSeries	300	-0.070906017	7.891553815	-0.237487159	0.81568744	0.953252143	-5.799399858	transition - early	P06801	Me1	MAOX_MOUSE NADP-dependent malic enzyme
551	Urine_timeSeries	300	0.148652479	7.891553815	0.48588618	0.634495467	0.929361967	-5.878161068	transition - late	P06801	Me1	MAOX_MOUSE NADP-dependent malic enzyme
552	Plasma_timeSeries	301							late - early	P06802;P06802-2	Enpp1	ENPP1_MOUSE Ectonucleotide pyrophosphatase/phosphodiesterase family member 1;ENPP1_MOUSE Isoform 1 of Ectonucleotide pyrophosphatase/phosphodiesterase family member 1
552	Plasma_timeSeries	301							transition - early	P06802;P06802-2	Enpp1	ENPP1_MOUSE Ectonucleotide pyrophosphatase/phosphodiesterase family member 1;ENPP1_MOUSE Isoform 1 of Ectonucleotide pyrophosphatase/phosphodiesterase family member 1
552	Plasma_timeSeries	301							transition - late	P06802;P06802-2	Enpp1	ENPP1_MOUSE Ectonucleotide pyrophosphatase/phosphodiesterase family member 1;ENPP1_MOUSE Isoform 1 of Ectonucleotide pyrophosphatase/phosphodiesterase family member 1
552	Urine_timeSeries	301		7.63426178					late - early	P06802;P06802-2	Enpp1	ENPP1_MOUSE Ectonucleotide pyrophosphatase/phosphodiesterase family member 1;ENPP1_MOUSE Isoform 1 of Ectonucleotide pyrophosphatase/phosphodiesterase family member 1
552	Urine_timeSeries	301	0.067503603	7.63426178	0.204188027	0.84605871	0.961100251	-5.451556865	transition - early	P06802;P06802-2	Enpp1	ENPP1_MOUSE Ectonucleotide pyrophosphatase/phosphodiesterase family member 1;ENPP1_MOUSE Isoform 1 of Ectonucleotide pyrophosphatase/phosphodiesterase family member 1
552	Urine_timeSeries	301		7.63426178					transition - late	P06802;P06802-2	Enpp1	ENPP1_MOUSE Ectonucleotide pyrophosphatase/phosphodiesterase family member 1;ENPP1_MOUSE Isoform 1 of Ectonucleotide pyrophosphatase/phosphodiesterase family member 1
553	Plasma_timeSeries	302	-0.216291316	7.817564945	-0.989105334	0.403016379	0.703981401	-5.487422391	late - early	P06869	Plau	UROK_MOUSE Urokinase-type plasminogen activator
553	Plasma_timeSeries	302	1.19813372	7.817564945	5.479093995	0.015790648	0.396971413	-2.830855461	transition - early	P06869	Plau	UROK_MOUSE Urokinase-type plasminogen activator
553	Plasma_timeSeries	302	1.414425036	7.817564945	6.46819933	0.010358545	0.310490746	-2.476846484	transition - late	P06869	Plau	UROK_MOUSE Urokinase-type plasminogen activator
553	Urine_timeSeries	302	-0.729474837	9.707909361	-2.810247978	0.013796727	0.089514478	-3.408863795	late - early	P06869	Plau	UROK_MOUSE Urokinase-type plasminogen activator
553	Urine_timeSeries	302	0.013992573	9.707909361	0.039977281	0.968670552	0.99287457	-5.826182808	transition - early	P06869	Plau	UROK_MOUSE Urokinase-type plasminogen activator
553	Urine_timeSeries	302	0.74346741	9.707909361	2.072921993	0.05693774	0.434885536	-4.125613226	transition - late	P06869	Plau	UROK_MOUSE Urokinase-type plasminogen activator
554	Plasma_timeSeries	303	0.000762019	11.27768612	0.009259275	0.992745839	0.996515618	-6.845436129	late - early	P06909	Cfh	CFAH_MOUSE Complement factor H
554	Plasma_timeSeries	303	-0.089150377	11.27768612	-0.898194856	0.384605542	0.777055559	-5.679645365	transition - early	P06909	Cfh	CFAH_MOUSE Complement factor H
554	Plasma_timeSeries	303	-0.089912397	11.27768612	-0.935580828	0.365698759	0.87452106	-5.818655833	transition - late	P06909	Cfh	CFAH_MOUSE Complement factor H
554	Urine_timeSeries	303	0.467344994	8.395726065	1.963669083	0.069554587	0.241367136	-4.910747692	late - early	P06909	Cfh	CFAH_MOUSE Complement factor H
554	Urine_timeSeries	303	0.261262794	8.395726065	0.814122241	0.429080861	0.790841586	-5.510331855	transition - early	P06909	Cfh	CFAH_MOUSE Complement factor H
554	Urine_timeSeries	303	-0.2060822	8.395726065	-0.626697387	0.540850287	0.909849234	-5.80119684	transition - late	P06909	Cfh	CFAH_MOUSE Complement factor H
555	Plasma_timeSeries	304		7.507208763					late - early	P07091	S100a4	S10A4_MOUSE Protein S100-A4
555	Plasma_timeSeries	304		7.507208763					transition - early	P07091	S100a4	S10A4_MOUSE Protein S100-A4
555	Plasma_timeSeries	304		7.507208763					transition - late	P07091	S100a4	S10A4_MOUSE Protein S100-A4
555	Urine_timeSeries	304							late - early	P07091	S100a4	S10A4_MOUSE Protein S100-A4
555	Urine_timeSeries	304							transition - early	P07091	S100a4	S10A4_MOUSE Protein S100-A4
555	Urine_timeSeries	304							transition - late	P07091	S100a4	S10A4_MOUSE Protein S100-A4
556	Plasma_timeSeries	305	-0.014534835	7.841926818	-0.103404805	0.919555839	0.974389573	-6.738580322	late - early	P07141;P07141-2	Csf1	CSF1_MOUSE Macrophage colony-stimulating factor 1;CSF1_MOUSE Isoform 2 of Macrophage colony-stimulating factor 1
556	Plasma_timeSeries	305	0.201393782	7.841926818	1.109819365	0.291415617	0.724593538	-5.328038136	transition - early	P07141;P07141-2	Csf1	CSF1_MOUSE Macrophage colony-stimulating factor 1;CSF1_MOUSE Isoform 2 of Macrophage colony-stimulating factor 1
556	Plasma_timeSeries	305	0.215928617	7.841926818	1.231680471	0.244472545	0.814549389	-5.361332691	transition - late	P07141;P07141-2	Csf1	CSF1_MOUSE Macrophage colony-stimulating factor 1;CSF1_MOUSE Isoform 2 of Macrophage colony-stimulating factor 1
556	Urine_timeSeries	305	-0.29031168	8.324213246	-1.122111575	0.280519794	0.542192664	-6.070032228	late - early	P07141;P07141-2	Csf1	CSF1_MOUSE Macrophage colony-stimulating factor 1;CSF1_MOUSE Isoform 2 of Macrophage colony-stimulating factor 1
556	Urine_timeSeries	305	0.134363124	8.324213246	0.385152722	0.705859267	0.91244052	-5.754716775	transition - early	P07141;P07141-2	Csf1	CSF1_MOUSE Macrophage colony-stimulating factor 1;CSF1_MOUSE Isoform 2 of Macrophage colony-stimulating factor 1
556	Urine_timeSeries	305	0.424674804	8.324213246	1.187995304	0.254419037	0.722890475	-5.321376422	transition - late	P07141;P07141-2	Csf1	CSF1_MOUSE Macrophage colony-stimulating factor 1;CSF1_MOUSE Isoform 2 of Macrophage colony-stimulating factor 1
557	Plasma_timeSeries	306	-1.046309093	8.119357815	-4.285437431	0.015195689	0.1416331	-2.428341208	late - early	P07146	Prss2	TRY2_MOUSE Anionic trypsin-2
557	Plasma_timeSeries	306	0.179520004	8.119357815	0.735271966	0.50614448	0.844089626	-5.330045308	transition - early	P07146	Prss2	TRY2_MOUSE Anionic trypsin-2
557	Plasma_timeSeries	306	1.225829097	8.119357815	4.348061883	0.014509759	0.394462979	-2.562462515	transition - late	P07146	Prss2	TRY2_MOUSE Anionic trypsin-2
557	Urine_timeSeries	306	-0.052499601	9.017921415	-0.099248564	0.923673297	0.959262844	-6.299238299	late - early	P07146	Prss2	TRY2_MOUSE Anionic trypsin-2
557	Urine_timeSeries	306	-0.05799282	9.017921415	-0.086672727	0.93331513	0.980050081	-5.517628672	transition - early	P07146	Prss2	TRY2_MOUSE Anionic trypsin-2
557	Urine_timeSeries	306	-0.005493218	9.017921415	-0.007740318	0.994036267	0.99884073	-5.648289001	transition - late	P07146	Prss2	TRY2_MOUSE Anionic trypsin-2
558	Plasma_timeSeries	307	-0.117589032	8.167818929	-1.505359622	0.154949971	0.452279702	-5.733887472	late - early	P07214	Sparc	SPRC_MOUSE SPARC
558	Plasma_timeSeries	307	-0.013770406	8.167818929	-0.146169423	0.885917966	0.969721809	-6.067079571	transition - early	P07214	Sparc	SPRC_MOUSE SPARC
558	Plasma_timeSeries	307	0.103818626	8.167818929	1.138149834	0.274583236	0.833004927	-5.617912816	transition - late	P07214	Sparc	SPRC_MOUSE SPARC
558	Urine_timeSeries	307		8.865853541					late - early	P07214	Sparc	SPRC_MOUSE SPARC
558	Urine_timeSeries	307		8.865853541					transition - early	P07214	Sparc	SPRC_MOUSE SPARC
558	Urine_timeSeries	307		8.865853541					transition - late	P07214	Sparc	SPRC_MOUSE SPARC
559	Plasma_timeSeries	308	0.003623012	11.25025099	0.059098532	0.953727563	0.981872981	-6.843628788	late - early	P07309	Ttr	TTHY_MOUSE Transthyretin
559	Plasma_timeSeries	308	-0.048555439	11.25025099	-0.656721389	0.52224629	0.852045979	-5.862034141	transition - early	P07309	Ttr	TTHY_MOUSE Transthyretin
559	Plasma_timeSeries	308	-0.052178451	11.25025099	-0.728867893	0.478365953	0.907309468	-5.987605291	transition - late	P07309	Ttr	TTHY_MOUSE Transthyretin
559	Urine_timeSeries	308	-0.288810622	9.333926889	-1.679538249	0.115011421	0.329035298	-5.351068086	late - early	P07309	Ttr	TTHY_MOUSE Transthyretin
559	Urine_timeSeries	308	0.121154722	9.333926889	0.522514597	0.609406664	0.8706879	-5.694620721	transition - early	P07309	Ttr	TTHY_MOUSE Transthyretin
559	Urine_timeSeries	308	0.409965344	9.333926889	1.725482575	0.106230767	0.559482042	-4.645552703	transition - late	P07309	Ttr	TTHY_MOUSE Transthyretin
560	Plasma_timeSeries	309	-0.163960581	10.29569747	-2.172632803	0.047885931	0.250938721	-4.697599458	late - early	P07310	Ckm	KCRM_MOUSE Creatine kinase M-type
560	Plasma_timeSeries	309	-0.126082712	10.29569747	-1.385283865	0.188121413	0.65749001	-5.167267138	transition - early	P07310	Ckm	KCRM_MOUSE Creatine kinase M-type
560	Plasma_timeSeries	309	0.037877869	10.29569747	0.429816554	0.674016811	0.932484487	-6.162094895	transition - late	P07310	Ckm	KCRM_MOUSE Creatine kinase M-type
560	Urine_timeSeries	309	-0.402409945	7.301366789	-1.129204153	0.28064613	0.542192664	-5.911016754	late - early	P07310	Ckm	KCRM_MOUSE Creatine kinase M-type
560	Urine_timeSeries	309	0.198051475	7.301366789	0.481296247	0.638870643	0.878329791	-5.713440025	transition - early	P07310	Ckm	KCRM_MOUSE Creatine kinase M-type
560	Urine_timeSeries	309	0.60046142	7.301366789	1.305162226	0.216050245	0.682486931	-5.117279104	transition - late	P07310	Ckm	KCRM_MOUSE Creatine kinase M-type
561	Plasma_timeSeries	310		7.635135195					late - early	P07356	Anxa2	ANXA2_MOUSE Annexin A2
561	Plasma_timeSeries	310		7.635135195					transition - early	P07356	Anxa2	ANXA2_MOUSE Annexin A2
561	Plasma_timeSeries	310		7.635135195					transition - late	P07356	Anxa2	ANXA2_MOUSE Annexin A2
561	Urine_timeSeries	310	0.660566907	8.114127058	3.696029449	0.002361792	0.032179412	-1.695413304	late - early	P07356	Anxa2	ANXA2_MOUSE Annexin A2
561	Urine_timeSeries	310	0.418483389	8.114127058	1.73651356	0.104212261	0.511387591	-4.499818637	transition - early	P07356	Anxa2	ANXA2_MOUSE Annexin A2
561	Urine_timeSeries	310	-0.242083518	8.114127058	-0.980326014	0.343411371	0.79454894	-5.529237997	transition - late	P07356	Anxa2	ANXA2_MOUSE Annexin A2
562	Plasma_timeSeries	311	0.427205442	8.162245197	1.913858949	0.089072907	0.344420023	-4.644571698	late - early	P07361	Orm2	A1AG2_MOUSE Alpha-1-acid glycoprotein 2
562	Plasma_timeSeries	311	0.386421297	8.162245197	1.526729053	0.162362286	0.6254795	-4.623529245	transition - early	P07361	Orm2	A1AG2_MOUSE Alpha-1-acid glycoprotein 2
562	Plasma_timeSeries	311	-0.040784145	8.162245197	-0.241703832	0.814615719	0.950476961	-6.088190223	transition - late	P07361	Orm2	A1AG2_MOUSE Alpha-1-acid glycoprotein 2
562	Urine_timeSeries	311		7.450247804					late - early	P07361	Orm2	A1AG2_MOUSE Alpha-1-acid glycoprotein 2
562	Urine_timeSeries	311	0.284201067	7.450247804	0.832283458	0.442247588	0.791845416	-5.154674909	transition - early	P07361	Orm2	A1AG2_MOUSE Alpha-1-acid glycoprotein 2
562	Urine_timeSeries	311		7.450247804					transition - late	P07361	Orm2	A1AG2_MOUSE Alpha-1-acid glycoprotein 2
563	Plasma_timeSeries	312	-0.950915477	7.870279701	-0.974762358	0.389144452	0.693642884	-5.647052736	late - early	P07628	Klk1b8	K1KB8_MOUSE Kallikrein 1-related peptidase b8
563	Plasma_timeSeries	312	0.205597252	7.870279701	0.210753182	0.84419668	0.952240954	-5.581230328	transition - early	P07628	Klk1b8	K1KB8_MOUSE Kallikrein 1-related peptidase b8
563	Plasma_timeSeries	312	1.156512729	7.870279701	1.026686574	0.367078683	0.87452106	-5.111437397	transition - late	P07628	Klk1b8	K1KB8_MOUSE Kallikrein 1-related peptidase b8
563	Urine_timeSeries	312							late - early	P07628	Klk1b8	K1KB8_MOUSE Kallikrein 1-related peptidase b8
563	Urine_timeSeries	312							transition - early	P07628	Klk1b8	K1KB8_MOUSE Kallikrein 1-related peptidase b8
563	Urine_timeSeries	312							transition - late	P07628	Klk1b8	K1KB8_MOUSE Kallikrein 1-related peptidase b8
564	Plasma_timeSeries	313	0.229500515	12.37992855	3.33673905	0.005025275	0.0675612	-2.540140015	late - early	P07724	Alb	ALBU_MOUSE Serum albumin
564	Plasma_timeSeries	313	0.03766664	12.37992855	0.454079407	0.656886664	0.892829325	-5.973841641	transition - early	P07724	Alb	ALBU_MOUSE Serum albumin
564	Plasma_timeSeries	313	-0.191833876	12.37992855	-2.388441415	0.031918121	0.481726837	-3.807886991	transition - late	P07724	Alb	ALBU_MOUSE Serum albumin
564	Urine_timeSeries	313	-0.152781344	10.88353306	-0.740933616	0.470867269	0.707884241	-6.421865822	late - early	P07724	Alb	ALBU_MOUSE Serum albumin
564	Urine_timeSeries	313	0.861021359	10.88353306	3.096736425	0.007810179	0.247121349	-2.333031982	transition - early	P07724	Alb	ALBU_MOUSE Serum albumin
564	Urine_timeSeries	313	1.013802703	10.88353306	3.558353684	0.003107094	0.187705059	-1.556490863	transition - late	P07724	Alb	ALBU_MOUSE Serum albumin
565	Plasma_timeSeries	314		7.990410245					late - early	P07742	Rrm1	RIR1_MOUSE Ribonucleoside-diphosphate reductase large subunit
565	Plasma_timeSeries	314		7.990410245					transition - early	P07742	Rrm1	RIR1_MOUSE Ribonucleoside-diphosphate reductase large subunit
565	Plasma_timeSeries	314		7.990410245					transition - late	P07742	Rrm1	RIR1_MOUSE Ribonucleoside-diphosphate reductase large subunit
565	Urine_timeSeries	314							late - early	P07742	Rrm1	RIR1_MOUSE Ribonucleoside-diphosphate reductase large subunit
565	Urine_timeSeries	314							transition - early	P07742	Rrm1	RIR1_MOUSE Ribonucleoside-diphosphate reductase large subunit
565	Urine_timeSeries	314							transition - late	P07742	Rrm1	RIR1_MOUSE Ribonucleoside-diphosphate reductase large subunit
566	Plasma_timeSeries	315	-0.415299607	8.918769654	-3.378000494	0.004633059	0.067344815	-2.460248836	late - early	P07743	Bpifa2	BPIA2_MOUSE BPI fold-containing family A member 2
566	Plasma_timeSeries	315	0.0339773	8.918769654	0.229151872	0.822138587	0.945514874	-6.051275464	transition - early	P07743	Bpifa2	BPIA2_MOUSE BPI fold-containing family A member 2
566	Plasma_timeSeries	315	0.449276907	8.918769654	3.129413836	0.007559794	0.267799966	-2.480266491	transition - late	P07743	Bpifa2	BPIA2_MOUSE BPI fold-containing family A member 2
566	Urine_timeSeries	315							late - early	P07743	Bpifa2	BPIA2_MOUSE BPI fold-containing family A member 2
566	Urine_timeSeries	315							transition - early	P07743	Bpifa2	BPIA2_MOUSE BPI fold-containing family A member 2
566	Urine_timeSeries	315							transition - late	P07743	Bpifa2	BPIA2_MOUSE BPI fold-containing family A member 2
567	Plasma_timeSeries	316	0.53211051	8.081527159	2.605030603	0.021071552	0.171522434	-3.928688077	late - early	P07758	Serpina1a	A1AT1_MOUSE Alpha-1-antitrypsin 1-1
567	Plasma_timeSeries	316	0.264013094	8.081527159	1.071698962	0.302383791	0.733296216	-5.517898986	transition - early	P07758	Serpina1a	A1AT1_MOUSE Alpha-1-antitrypsin 1-1
567	Plasma_timeSeries	316	-0.268097416	8.081527159	-1.123969003	0.280347581	0.833004927	-5.633035062	transition - late	P07758	Serpina1a	A1AT1_MOUSE Alpha-1-antitrypsin 1-1
567	Urine_timeSeries	316							late - early	P07758	Serpina1a	A1AT1_MOUSE Alpha-1-antitrypsin 1-1
567	Urine_timeSeries	316							transition - early	P07758	Serpina1a	A1AT1_MOUSE Alpha-1-antitrypsin 1-1
567	Urine_timeSeries	316							transition - late	P07758	Serpina1a	A1AT1_MOUSE Alpha-1-antitrypsin 1-1
568	Plasma_timeSeries	317	0.068558757	11.6566826	1.070080609	0.30308602	0.617809733	-6.262286947	late - early	P07759	Serpina3k	SPA3K_MOUSE Serine protease inhibitor A3K
568	Plasma_timeSeries	317	-0.034871521	11.6566826	-0.451295287	0.658842396	0.892829325	-5.975104457	transition - early	P07759	Serpina3k	SPA3K_MOUSE Serine protease inhibitor A3K
568	Plasma_timeSeries	317	-0.103430277	11.6566826	-1.382458055	0.188967667	0.795198048	-5.333965678	transition - late	P07759	Serpina3k	SPA3K_MOUSE Serine protease inhibitor A3K
568	Urine_timeSeries	317	-0.527435762	10.73479928	-3.804545593	0.001903773	0.026949514	-1.48332492	late - early	P07759	Serpina3k	SPA3K_MOUSE Serine protease inhibitor A3K
568	Urine_timeSeries	317	-0.244767789	10.73479928	-1.309389425	0.211292907	0.639931381	-5.038337685	transition - early	P07759	Serpina3k	SPA3K_MOUSE Serine protease inhibitor A3K
568	Urine_timeSeries	317	0.282667973	10.73479928	1.475694708	0.161957847	0.615868865	-4.981973387	transition - late	P07759	Serpina3k	SPA3K_MOUSE Serine protease inhibitor A3K
569	Plasma_timeSeries	318	0.000966884	8.718848697	0.008782545	0.993119322	0.996515618	-6.845440692	late - early	P07901	Hsp90aa1	HS90A_MOUSE Heat shock protein HSP 90-alpha
569	Plasma_timeSeries	318	0.000172567	8.718848697	0.001299689	0.998981746	0.999519931	-6.077942161	transition - early	P07901	Hsp90aa1	HS90A_MOUSE Heat shock protein HSP 90-alpha
569	Plasma_timeSeries	318	-0.000794317	8.718848697	-0.006178609	0.99515934	0.999671972	-6.256961083	transition - late	P07901	Hsp90aa1	HS90A_MOUSE Heat shock protein HSP 90-alpha
569	Urine_timeSeries	318	0.111307114	8.7591061	0.636676371	0.534513707	0.754689042	-6.495121532	late - early	P07901	Hsp90aa1	HS90A_MOUSE Heat shock protein HSP 90-alpha
569	Urine_timeSeries	318	0.269422749	8.7591061	1.142908382	0.27207065	0.683408566	-5.217381508	transition - early	P07901	Hsp90aa1	HS90A_MOUSE Heat shock protein HSP 90-alpha
569	Urine_timeSeries	318	0.158115635	8.7591061	0.654571846	0.523255047	0.903164594	-5.783774754	transition - late	P07901	Hsp90aa1	HS90A_MOUSE Heat shock protein HSP 90-alpha
571	Plasma_timeSeries	319	0.166499119	7.912247439	0.869227471	0.414811518	0.711013008	-6.041370897	late - early	P08003	Pdia4	PDIA4_MOUSE Protein disulfide-isomerase A4
571	Plasma_timeSeries	319	0.047199184	7.912247439	0.224939315	0.828740841	0.945760548	-5.759405361	transition - early	P08003	Pdia4	PDIA4_MOUSE Protein disulfide-isomerase A4
571	Plasma_timeSeries	319	-0.119299935	7.912247439	-0.622818797	0.554027451	0.93081155	-5.809764298	transition - late	P08003	Pdia4	PDIA4_MOUSE Protein disulfide-isomerase A4
571	Urine_timeSeries	319	-0.343366843	8.22793078	-1.430570808	0.175916799	0.428011854	-5.637920938	late - early	P08003	Pdia4	PDIA4_MOUSE Protein disulfide-isomerase A4
571	Urine_timeSeries	319	-0.239543163	8.22793078	-0.788995983	0.444126836	0.791845416	-5.5281569	transition - early	P08003	Pdia4	PDIA4_MOUSE Protein disulfide-isomerase A4
571	Urine_timeSeries	319	0.10382368	8.22793078	0.322411978	0.752216262	0.949096373	-5.91141888	transition - late	P08003	Pdia4	PDIA4_MOUSE Protein disulfide-isomerase A4
573	Plasma_timeSeries	320	-0.321909617	8.371192605	-0.930263824	0.368347699	0.676257639	-6.400417854	late - early	P08032	Spta1	SPTA1_MOUSE Spectrin alpha chain, erythrocytic 1
573	Plasma_timeSeries	320	-0.241687757	8.371192605	-0.579112826	0.57191866	0.860736866	-5.909443488	transition - early	P08032	Spta1	SPTA1_MOUSE Spectrin alpha chain, erythrocytic 1
573	Plasma_timeSeries	320	0.08022186	8.371192605	0.198525191	0.84555189	0.962244096	-6.236627333	transition - late	P08032	Spta1	SPTA1_MOUSE Spectrin alpha chain, erythrocytic 1
573	Urine_timeSeries	320	-0.582792893	7.079584929	-1.857004833	0.120948277	0.338903913	-4.563904377	late - early	P08032	Spta1	SPTA1_MOUSE Spectrin alpha chain, erythrocytic 1
573	Urine_timeSeries	320	-0.630395185	7.079584929	-1.739571587	0.140920229	0.575134741	-4.306237931	transition - early	P08032	Spta1	SPTA1_MOUSE Spectrin alpha chain, erythrocytic 1
573	Urine_timeSeries	320	-0.047602291	7.079584929	-0.151679415	0.885223418	0.975302768	-5.636276663	transition - late	P08032	Spta1	SPTA1_MOUSE Spectrin alpha chain, erythrocytic 1
574	Plasma_timeSeries	321	-0.012115039	8.90548644	-0.158460177	0.876407728	0.966323179	-6.832171687	late - early	P08071	Ltf	TRFL_MOUSE Lactotransferrin
574	Plasma_timeSeries	321	0.009217177	8.90548644	0.099960765	0.921824428	0.978129084	-6.072860217	transition - early	P08071	Ltf	TRFL_MOUSE Lactotransferrin
574	Plasma_timeSeries	321	0.021332216	8.90548644	0.238936222	0.814694538	0.950476961	-6.227517481	transition - late	P08071	Ltf	TRFL_MOUSE Lactotransferrin
574	Urine_timeSeries	321	0.560925468	9.614697937	1.460731961	0.165964661	0.413962198	-5.658725285	late - early	P08071	Ltf	TRFL_MOUSE Lactotransferrin
574	Urine_timeSeries	321	0.60213618	9.614697937	1.162897511	0.264133034	0.67617711	-5.19691056	transition - early	P08071	Ltf	TRFL_MOUSE Lactotransferrin
574	Urine_timeSeries	321	0.041210712	9.614697937	0.077671589	0.939178348	0.990283535	-5.992808493	transition - late	P08071	Ltf	TRFL_MOUSE Lactotransferrin
575	Plasma_timeSeries	322							late - early	P08074	Cbr2	CBR2_MOUSE Carbonyl reductase [NADPH] 2
575	Plasma_timeSeries	322							transition - early	P08074	Cbr2	CBR2_MOUSE Carbonyl reductase [NADPH] 2
575	Plasma_timeSeries	322							transition - late	P08074	Cbr2	CBR2_MOUSE Carbonyl reductase [NADPH] 2
575	Urine_timeSeries	322	0.516386355	7.752481098	1.343411347	0.248185883	0.507163954	-5.042277138	late - early	P08074	Cbr2	CBR2_MOUSE Carbonyl reductase [NADPH] 2
575	Urine_timeSeries	322		7.752481098					transition - early	P08074	Cbr2	CBR2_MOUSE Carbonyl reductase [NADPH] 2
575	Urine_timeSeries	322		7.752481098					transition - late	P08074	Cbr2	CBR2_MOUSE Carbonyl reductase [NADPH] 2
576	Plasma_timeSeries	323	-0.2700678	8.60909719	-2.005972382	0.065034437	0.295869516	-4.976701274	late - early	P08113	Hsp90b1	ENPL_MOUSE Endoplasmin
576	Plasma_timeSeries	323	-0.234333488	8.60909719	-1.443187807	0.171456267	0.642711856	-5.095093778	transition - early	P08113	Hsp90b1	ENPL_MOUSE Endoplasmin
576	Plasma_timeSeries	323	0.035734312	8.60909719	0.227294161	0.823553995	0.955208398	-6.230313251	transition - late	P08113	Hsp90b1	ENPL_MOUSE Endoplasmin
576	Urine_timeSeries	323	-0.12410616	8.570890447	-0.620022136	0.545112164	0.760783942	-6.505857748	late - early	P08113	Hsp90b1	ENPL_MOUSE Endoplasmin
576	Urine_timeSeries	323	-0.248384015	8.570890447	-0.920277582	0.372870958	0.763828894	-5.425109269	transition - early	P08113	Hsp90b1	ENPL_MOUSE Endoplasmin
576	Urine_timeSeries	323	-0.124277854	8.570890447	-0.449359882	0.659986976	0.929361967	-5.895061666	transition - late	P08113	Hsp90b1	ENPL_MOUSE Endoplasmin
577	Plasma_timeSeries	324	-0.736401399	9.126219261	-7.999587836	1.59E-06	0.000215662	5.534168453	late - early	P08121	Col3a1	CO3A1_MOUSE Collagen alpha-1(III) chain
577	Plasma_timeSeries	324	-0.574022791	9.126219261	-5.170332743	0.000152604	0.061666858	1.170657401	transition - early	P08121	Col3a1	CO3A1_MOUSE Collagen alpha-1(III) chain
577	Plasma_timeSeries	324	0.162378608	9.126219261	1.510541057	0.153636889	0.743995445	-5.168674416	transition - late	P08121	Col3a1	CO3A1_MOUSE Collagen alpha-1(III) chain
577	Urine_timeSeries	324							late - early	P08121	Col3a1	CO3A1_MOUSE Collagen alpha-1(III) chain
577	Urine_timeSeries	324							transition - early	P08121	Col3a1	CO3A1_MOUSE Collagen alpha-1(III) chain
577	Urine_timeSeries	324							transition - late	P08121	Col3a1	CO3A1_MOUSE Collagen alpha-1(III) chain
578	Plasma_timeSeries	325							late - early	P08122	Col4a2	CO4A2_MOUSE Collagen alpha-2(IV) chain
578	Plasma_timeSeries	325							transition - early	P08122	Col4a2	CO4A2_MOUSE Collagen alpha-2(IV) chain
578	Plasma_timeSeries	325							transition - late	P08122	Col4a2	CO4A2_MOUSE Collagen alpha-2(IV) chain
578	Urine_timeSeries	325	0.105244137	8.440932999	0.850771958	0.411374062	0.659408423	-6.269006204	late - early	P08122	Col4a2	CO4A2_MOUSE Collagen alpha-2(IV) chain
578	Urine_timeSeries	325	0.103859918	8.440932999	0.501746343	0.624827562	0.877441214	-5.462294439	transition - early	P08122	Col4a2	CO4A2_MOUSE Collagen alpha-2(IV) chain
578	Urine_timeSeries	325	-0.001384219	8.440932999	-0.006460399	0.994950406	0.99884073	-5.729215688	transition - late	P08122	Col4a2	CO4A2_MOUSE Collagen alpha-2(IV) chain
579	Plasma_timeSeries	326	-0.010434731	10.96762508	-0.154802605	0.87923585	0.966323179	-6.832778498	late - early	P08226	Apoe	APOE_MOUSE Apolipoprotein E
579	Plasma_timeSeries	326	-0.121934125	10.96762508	-1.499887277	0.156347051	0.619361106	-5.0223698	transition - early	P08226	Apoe	APOE_MOUSE Apolipoprotein E
579	Plasma_timeSeries	326	-0.111499394	10.96762508	-1.416511888	0.178975175	0.783602918	-5.291060126	transition - late	P08226	Apoe	APOE_MOUSE Apolipoprotein E
579	Urine_timeSeries	326	-0.134718709	8.285325059	-0.99259043	0.337602366	0.608098132	-6.203738666	late - early	P08226	Apoe	APOE_MOUSE Apolipoprotein E
579	Urine_timeSeries	326	0.454932801	8.285325059	2.485826242	0.026036844	0.319736432	-3.358994241	transition - early	P08226	Apoe	APOE_MOUSE Apolipoprotein E
579	Urine_timeSeries	326	0.58965151	8.285325059	3.144302222	0.00710324	0.227969595	-2.297718029	transition - late	P08226	Apoe	APOE_MOUSE Apolipoprotein E
580	Plasma_timeSeries	327	0.467723711	9.258395813	2.292242891	0.038288292	0.228049336	-4.490732984	late - early	P08228	Sod1	SODC_MOUSE Superoxide dismutase [Cu-Zn]
580	Plasma_timeSeries	327	0.323868927	9.258395813	1.31606361	0.209762582	0.677628606	-5.250654047	transition - early	P08228	Sod1	SODC_MOUSE Superoxide dismutase [Cu-Zn]
580	Plasma_timeSeries	327	-0.143854784	9.258395813	-0.603734885	0.555891509	0.93081155	-6.07101979	transition - late	P08228	Sod1	SODC_MOUSE Superoxide dismutase [Cu-Zn]
580	Urine_timeSeries	327	-0.334081508	10.59830257	-2.031933567	0.061402131	0.225347888	-4.799017993	late - early	P08228	Sod1	SODC_MOUSE Superoxide dismutase [Cu-Zn]
580	Urine_timeSeries	327	-0.649873912	10.59830257	-2.93134892	0.010854157	0.283205331	-2.614809465	transition - early	P08228	Sod1	SODC_MOUSE Superoxide dismutase [Cu-Zn]
580	Urine_timeSeries	327	-0.315792404	10.59830257	-1.390098076	0.186008135	0.630886218	-5.088727497	transition - late	P08228	Sod1	SODC_MOUSE Superoxide dismutase [Cu-Zn]
581	Plasma_timeSeries	328	-0.053409677	8.336558659	-0.337359879	0.740961829	0.908122184	-6.785349592	late - early	P08249	Mdh2	MDHM_MOUSE Malate dehydrogenase, mitochondrial
581	Plasma_timeSeries	328	-0.045870061	8.336558659	-0.24023659	0.813706586	0.944864562	-6.048638932	transition - early	P08249	Mdh2	MDHM_MOUSE Malate dehydrogenase, mitochondrial
581	Plasma_timeSeries	328	0.007539615	8.336558659	0.040782457	0.968058075	0.99148111	-6.256120677	transition - late	P08249	Mdh2	MDHM_MOUSE Malate dehydrogenase, mitochondrial
581	Urine_timeSeries	328	0.136160198	8.24094412	0.556961983	0.586266929	0.783737794	-6.544058168	late - early	P08249	Mdh2	MDHM_MOUSE Malate dehydrogenase, mitochondrial
581	Urine_timeSeries	328	0.339468878	8.24094412	1.029809013	0.320404117	0.730289814	-5.327660211	transition - early	P08249	Mdh2	MDHM_MOUSE Malate dehydrogenase, mitochondrial
581	Urine_timeSeries	328	0.203308681	8.24094412	0.601891203	0.556780707	0.911412656	-5.816099743	transition - late	P08249	Mdh2	MDHM_MOUSE Malate dehydrogenase, mitochondrial
583	Plasma_timeSeries	329	-0.303401553	10.55578806	-3.51949387	0.003507159	0.058660839	-2.185827142	late - early	P08607	C4bpa	C4BPA_MOUSE C4b-binding protein
583	Plasma_timeSeries	329	-0.244770675	10.55578806	-2.354280203	0.034055409	0.432467082	-3.73269637	transition - early	P08607	C4bpa	C4BPA_MOUSE C4b-binding protein
583	Plasma_timeSeries	329	0.058630878	10.55578806	0.582424349	0.569748931	0.93081155	-6.083753943	transition - late	P08607	C4bpa	C4BPA_MOUSE C4b-binding protein
583	Urine_timeSeries	329	0.213802273	7.293068655	0.917118969	0.380393765	0.639636858	-5.958094658	late - early	P08607	C4bpa	C4BPA_MOUSE C4b-binding protein
583	Urine_timeSeries	329	0.389629045	7.293068655	1.398342967	0.191865457	0.614746696	-4.792908098	transition - early	P08607	C4bpa	C4BPA_MOUSE C4b-binding protein
583	Urine_timeSeries	329	0.175826772	7.293068655	0.754220552	0.467884453	0.870502415	-5.710744957	transition - late	P08607	C4bpa	C4BPA_MOUSE C4b-binding protein
584	Plasma_timeSeries	330	-0.073139587	8.240612557	-0.444942238	0.68119445	0.884981334	-6.040936953	late - early	P08752	Gnai2	GNAI2_MOUSE Guanine nucleotide-binding protein G(i) subunit alpha-2
584	Plasma_timeSeries	330	0.04104025	8.240612557	0.249666993	0.816115874	0.944864562	-5.571513401	transition - early	P08752	Gnai2	GNAI2_MOUSE Guanine nucleotide-binding protein G(i) subunit alpha-2
584	Plasma_timeSeries	330	0.114179837	8.240612557	0.60154924	0.582452962	0.93081155	-5.42548366	transition - late	P08752	Gnai2	GNAI2_MOUSE Guanine nucleotide-binding protein G(i) subunit alpha-2
584	Urine_timeSeries	330	0.294618239	8.220338531	1.621593239	0.128643828	0.351433013	-5.376794306	late - early	P08752	Gnai2	GNAI2_MOUSE Guanine nucleotide-binding protein G(i) subunit alpha-2
584	Urine_timeSeries	330	0.302885035	8.220338531	1.317953598	0.210048709	0.639493844	-5.02829199	transition - early	P08752	Gnai2	GNAI2_MOUSE Guanine nucleotide-binding protein G(i) subunit alpha-2
584	Urine_timeSeries	330	0.008266796	8.220338531	0.03391433	0.973455566	0.992026473	-5.962930334	transition - late	P08752	Gnai2	GNAI2_MOUSE Guanine nucleotide-binding protein G(i) subunit alpha-2
585	Plasma_timeSeries	331	-0.061774662	8.828362996	-0.481914251	0.637479367	0.859841407	-6.723307575	late - early	P08905	Lyz2	LYZ2_MOUSE Lysozyme C-2
585	Plasma_timeSeries	331	0.007130029	8.828362996	0.046119757	0.963880752	0.989109274	-6.076860716	transition - early	P08905	Lyz2	LYZ2_MOUSE Lysozyme C-2
585	Plasma_timeSeries	331	0.06890469	8.828362996	0.460318989	0.652513115	0.93081155	-6.148260086	transition - late	P08905	Lyz2	LYZ2_MOUSE Lysozyme C-2
585	Urine_timeSeries	331	0.313909337	8.099677642	0.816654741	0.458601149	0.699126227	-5.536316784	late - early	P08905	Lyz2	LYZ2_MOUSE Lysozyme C-2
585	Urine_timeSeries	331	0.865465641	8.099677642	2.251562908	0.085362616	0.48042024	-3.910651819	transition - early	P08905	Lyz2	LYZ2_MOUSE Lysozyme C-2
585	Urine_timeSeries	331	0.551556304	8.099677642	1.434908167	0.222459002	0.689114522	-4.678837327	transition - late	P08905	Lyz2	LYZ2_MOUSE Lysozyme C-2
586	Plasma_timeSeries	332	-0.108219733	8.62020478	-1.286651806	0.219546392	0.53828543	-6.016868252	late - early	P09036	Spink1	ISK1_MOUSE Serine protease inhibitor Kazal-type 1
586	Plasma_timeSeries	332	-0.132819322	8.62020478	-1.309339257	0.211967955	0.677628606	-5.258582066	transition - early	P09036	Spink1	ISK1_MOUSE Serine protease inhibitor Kazal-type 1
586	Plasma_timeSeries	332	-0.02459959	8.62020478	-0.25045699	0.805953266	0.950476961	-6.2246146	transition - late	P09036	Spink1	ISK1_MOUSE Serine protease inhibitor Kazal-type 1
586	Urine_timeSeries	332		8.905209372					late - early	P09036	Spink1	ISK1_MOUSE Serine protease inhibitor Kazal-type 1
586	Urine_timeSeries	332		8.905209372					transition - early	P09036	Spink1	ISK1_MOUSE Serine protease inhibitor Kazal-type 1
586	Urine_timeSeries	332		8.905209372					transition - late	P09036	Spink1	ISK1_MOUSE Serine protease inhibitor Kazal-type 1
588	Plasma_timeSeries	333	-0.123720218	7.958181589	-1.408154626	0.181386167	0.489983428	-5.863743051	late - early	P09055;P09055-2	Itgb1	ITB1_MOUSE Integrin beta-1;ITB1_MOUSE Isoform 2 of Integrin beta-1
588	Plasma_timeSeries	333	-0.20692708	7.958181589	-1.952825113	0.071592113	0.496354132	-4.377676992	transition - early	P09055;P09055-2	Itgb1	ITB1_MOUSE Integrin beta-1;ITB1_MOUSE Isoform 2 of Integrin beta-1
588	Plasma_timeSeries	333	-0.083206862	7.958181589	-0.810997525	0.431240156	0.907309468	-5.925015729	transition - late	P09055;P09055-2	Itgb1	ITB1_MOUSE Integrin beta-1;ITB1_MOUSE Isoform 2 of Integrin beta-1
588	Urine_timeSeries	333	-0.132930818	7.663450177	-0.810490467	0.434644182	0.678470187	-6.26380399	late - early	P09055;P09055-2	Itgb1	ITB1_MOUSE Integrin beta-1;ITB1_MOUSE Isoform 2 of Integrin beta-1
588	Urine_timeSeries	333		7.663450177					transition - early	P09055;P09055-2	Itgb1	ITB1_MOUSE Integrin beta-1;ITB1_MOUSE Isoform 2 of Integrin beta-1
588	Urine_timeSeries	333		7.663450177					transition - late	P09055;P09055-2	Itgb1	ITB1_MOUSE Integrin beta-1;ITB1_MOUSE Isoform 2 of Integrin beta-1
[truncated: 13,068 more rows]
